# Supplementary material for: MiR-455-3p inhibits the degenerate process of chondrogenic differentiation through modification of DNA methylation
Source: Cell Death Dis. 2018 May 10;9(5):537. doi: 10.1038/s41419-018-0565-2 (PMC5945650; doi:10.1038/s41419-018-0565-2)
Supplement: Supplementary file 5 — Supplementary Table 2 [file 41419_2018_565_MOESM5_ESM.xlsx]

## Sheet: MVP_Significant
probeID	miR-455-3p_AVG	case_AVG	deltaBeta	P.Value	CHR	UCSC_RefGene_Name	UCSC_RefGene_Group	UCSC_CpG_Islands_Name	Enhancer
cg21562354	0.0767119	0.24981	-0.173098	1.59903e-06	3				NA
cg07986469	0.0771486	0.310563	-0.233414	2.53489e-06	10	PTPRE	5'UTR		NA
cg21694873	0.117801	0.371724	-0.253923	3.09418e-06	3	LARS2	Body		NA
cg25990696	0.0956784	0.373616	-0.277938	5.60122e-06	13				NA
cg16619481	0.553611	0.813954	-0.260343	9.14581e-06	4	PALLD;PALLD;PALLD	Body;Body;Body		TRUE
cg09520308	0.0646121	0.271725	-0.207113	9.45616e-06	3	MBNL1;MBNL1;MBNL1;MBNL1;MBNL1;MBNL1;MBNL1	Body;Body;Body;Body;Body;Body;Body		TRUE
cg20224091	0.115844	0.469822	-0.353978	1.3519e-05	14				NA
cg10734259	0.0676817	0.350475	-0.282793	2.03985e-05	9	CDKN2B-AS1;CDKN2B-AS1;CDKN2B-AS1;CDKN2B-AS1;CDKN2B-AS1;CDKN2B-AS1;CDKN2B-AS1;CDKN2B-AS1;CDKN2B-AS1	Body;Body;Body;Body;Body;Body;Body;Body;Body		NA
cg13351527	0.7106	0.82699	-0.11639	2.37819e-05	5				NA
cg25418293	0.149095	0.453051	-0.303955	2.75835e-05	5				NA
cg06198776	0.15467	0.572248	-0.417578	3.34633e-05	13	PIBF1	Body		NA
cg12859054	0.0590435	0.262491	-0.203448	3.82376e-05	8	TG	Body		TRUE
cg12772738	0.394716	0.629243	-0.234527	3.91693e-05	20	TTI1;TTI1	Body;Body		NA
cg05611939	0.582107	0.853964	-0.271856	4.04801e-05	17	GUCY2D	3'UTR	chr17:7919021-7919867	NA
cg09290175	0.657136	0.74363	-0.0864931	4.29553e-05	22			chr22:39688128-39688349	NA
cg16402161	0.151421	0.286701	-0.13528	4.39733e-05	4	ACSL1;ACSL1;ACSL1;ACSL1;ACSL1	3'UTR;3'UTR;3'UTR;3'UTR;3'UTR		NA
cg05631456	0.0315573	0.170927	-0.13937	4.5009e-05	16	RAB11FIP3	Body		TRUE
cg05736730	0.399388	0.602898	-0.20351	4.5421e-05	5				TRUE
cg05305668	0.0622694	0.123536	-0.0612664	5.38189e-05	12				NA
cg00274937	0.591566	0.738706	-0.14714	5.54435e-05	5	AP3B1;AP3B1	5'UTR;Body		NA
cg10804400	0.827192	0.948771	-0.121579	5.60377e-05	10	HECTD2-AS1	Body		TRUE
cg10634596	0.748784	0.895575	-0.14679	5.60971e-05	2	CLASP1;CLASP1;CLASP1;CLASP1	Body;Body;Body;Body		NA
cg02206807	0.058139	0.20599	-0.147851	5.77914e-05	11	STIM1	Body		TRUE
cg04632241	0.117783	0.306177	-0.188394	6.20956e-05	14	NUBPL;NUBPL;NUBPL;NUBPL	Body;Body;Body;Body		NA
cg04548461	0.0374451	0.10837	-0.0709247	6.23406e-05	20				NA
cg23893009	0.906344	0.828572	0.0777722	7.06157e-05	3				NA
cg20506240	0.623567	0.888038	-0.264471	7.6213e-05	4	RNF150	Body		NA
cg00979515	0.22263	0.593229	-0.370599	7.97448e-05	12				NA
cg02027653	0.210905	0.413469	-0.202564	7.99582e-05	13				NA
cg21691809	0.133047	0.0337225	0.0993242	8.32504e-05	4	CLGN;CLGN	TSS200;TSS200	chr4:141348042-141348957	NA
cg10189810	0.0162709	0.0745435	-0.0582726	9.14536e-05	17				TRUE
cg26492631	0.0803297	0.242048	-0.161718	9.27384e-05	4	ARHGAP10	Body		TRUE
cg10810618	0.816747	0.923022	-0.106275	9.50434e-05	11	ABTB2	Body		TRUE
cg24682728	0.0590261	0.254993	-0.195967	9.62508e-05	19				NA
cg17457029	0.586024	0.722026	-0.136002	0.000101613	15				NA
cg05352995	0.591655	0.753636	-0.161981	0.00012069	8	SPIDR;SPIDR;SPIDR;SPIDR	Body;Body;Body;Body		NA
cg26898099	0.0965528	0.244841	-0.148288	0.000120871	5	C5orf27	Body		TRUE
cg00139956	0.539361	0.769687	-0.230326	0.000124655	16				NA
cg25070692	0.451662	0.715433	-0.26377	0.000126418	11	NAV2;NAV2;NAV2;NAV2	Body;Body;Body;Body		NA
cg17738523	0.510825	0.677582	-0.166757	0.000127043	4	MOB1B;MOB1B;MOB1B	Body;Body;Body		NA
cg20846872	0.0814204	0.152197	-0.0707764	0.000129	7				NA
cg11058939	0.879069	0.81016	0.0689092	0.000140968	7				TRUE
cg02301292	0.702933	0.861548	-0.158615	0.000142082	16				TRUE
cg26352846	0.0689173	0.310186	-0.241269	0.00014999	4				NA
cg17564529	0.241368	0.398468	-0.1571	0.000159554	7			chr7:75931704-75932978	NA
cg27479358	0.260024	0.328803	-0.0687791	0.000161026	8				NA
cg04763057	0.0865017	0.265683	-0.179181	0.000163376	5				NA
cg03423979	0.251081	0.345688	-0.0946069	0.000163492	11	MICAL2;MICAL2;MICAL2;MICAL2;MICAL2;MICAL2;MICAL2	Body;Body;Body;Body;Body;Body;Body		NA
cg07121250	0.0519821	0.229524	-0.177542	0.000172135	5				NA
cg03053456	0.0998398	0.357572	-0.257733	0.000176046	5			chr5:72526203-72526497	NA
cg07384001	0.274072	0.450354	-0.176282	0.000178995	14	PTGER2	TSS1500	chr14:52780687-52781969	NA
cg05308805	0.344431	0.522803	-0.178371	0.000186691	21				TRUE
cg10045881	0.047685	0.206206	-0.158521	0.000186765	1	CHI3L2;CHI3L2;CHI3L2;CHI3L2	1stExon;5'UTR;5'UTR;1stExon		NA
cg19539605	0.550588	0.721616	-0.171028	0.000189204	15	ADAMTS17	Body		NA
cg08693377	0.676115	0.89464	-0.218525	0.000195439	5				NA
cg17571999	0.295417	0.539096	-0.243679	0.000196287	13	PCDH9;PCDH9	Body;Body		NA
cg04729603	0.275128	0.606879	-0.331751	0.000200217	18	NEDD4L;NEDD4L;NEDD4L;NEDD4L;NEDD4L;NEDD4L;NEDD4L;NEDD4L;NEDD4L;NEDD4L	Body;Body;Body;5'UTR;5'UTR;5'UTR;Body;Body;5'UTR;5'UTR		NA
cg02182005	0.0587289	0.25596	-0.197231	0.000207026	12				NA
cg06289617	0.691261	0.812472	-0.121211	0.000207171	2	PLB1;PLB1	Body;Body		NA
cg21740789	0.066417	0.16202	-0.0956028	0.000209869	2				NA
cg19701498	0.113914	0.289051	-0.175137	0.000211311	5				TRUE
cg27396197	0.0185098	0.0888587	-0.0703489	0.000214415	13				NA
cg19450830	0.391948	0.797739	-0.405791	0.000220008	13	LINC00548	TSS1500		TRUE
cg08448780	0.153509	0.463728	-0.310219	0.000220141	6	TPMT	Body		NA
cg24776194	0.805256	0.915921	-0.110665	0.00022123	4	LIMCH1;LIMCH1;LIMCH1;LIMCH1;LIMCH1	5'UTR;Body;Body;Body;Body		NA
cg26913669	0.776017	0.848697	-0.0726802	0.000222425	1	COL11A1;COL11A1;COL11A1;COL11A1	TSS1500;TSS1500;TSS1500;TSS1500		TRUE
cg11886031	0.014705	0.0748847	-0.0601797	0.000223022	10	ANK3;ANK3	Body;Body		NA
cg02273512	0.71388	0.880731	-0.16685	0.000224774	3				NA
cg15293854	0.424176	0.699001	-0.274825	0.000226942	16	BRD7;BRD7	Body;Body		TRUE
cg15407800	0.04495	0.104118	-0.059168	0.000231559	18	CTIF;CTIF	Body;Body		NA
cg23084950	0.319168	0.554445	-0.235277	0.000232759	17	BRCA1;BRCA1;BRCA1;BRCA1;BRCA1;BRCA1	Body;Body;Body;Body;Body;Body		NA
cg07475284	0.419477	0.794862	-0.375385	0.00024201	2	HECW2;HECW2	5'UTR;Body		TRUE
cg16056219	0.0402869	0.197871	-0.157584	0.000244134	14	LTBP2	Body		TRUE
cg22080159	0.834298	0.934537	-0.100239	0.000246114	3	OSBPL10;OSBPL10	Body;Body		NA
cg25240944	0.08411	0.224648	-0.140538	0.000247414	5	MGC32805	TSS200		TRUE
cg06697744	0.096539	0.177045	-0.0805055	0.000250932	1	MACF1	Body		TRUE
cg20637923	0.258744	0.515915	-0.257171	0.00025344	3	CACNA2D3-AS1;CACNA2D3	TSS1500;Body		NA
cg22251524	0.173512	0.380862	-0.20735	0.000253628	3	CD200;CD200	Body;Body		NA
cg08940378	0.159284	0.415842	-0.256559	0.00026082	2				TRUE
cg23909237	0.11721	0.404909	-0.287699	0.000262846	10	ANK3;ANK3;ANK3	Body;Body;Body		NA
cg05507494	0.059792	0.338886	-0.279094	0.000265287	8	ATP6V1H;ATP6V1H;ATP6V1H	Body;Body;Body		TRUE
cg05495638	0.492048	0.778855	-0.286807	0.000276707	2	SH3RF3	Body		NA
cg12267166	0.572365	0.667696	-0.0953314	0.000278766	2	LOC101927156	Body		NA
cg17171539	0.170816	0.450034	-0.279218	0.000281817	1				TRUE
cg22822837	0.0991693	0.287113	-0.187944	0.00028318	6				NA
cg15988535	0.0790495	0.207507	-0.128458	0.00028573	17	LRRC59	3'UTR		NA
cg00883689	0.880117	0.951082	-0.0709656	0.000287378	2	SPTBN1;SPTBN1	Body;Body		TRUE
cg16348715	0.0707324	0.249592	-0.178859	0.000289021	10	APBB1IP	5'UTR		TRUE
cg20589160	0.651752	0.705137	-0.0533851	0.000290863	10	MYOF;MYOF	Body;Body		NA
cg12959997	0.10075	0.197812	-0.0970614	0.000291532	22				NA
cg25639601	0.194057	0.315059	-0.121001	0.000293065	4	PDGFC;PDGFC	Body;Body		NA
cg16607517	0.0360412	0.175375	-0.139334	0.000294516	7	SEMA3C	Body		TRUE
cg26391508	0.855978	0.956409	-0.100431	0.000296601	5	EFNA5	Body		NA
cg10677991	0.619963	0.849099	-0.229136	0.000304632	1				NA
cg12250953	0.170551	0.49819	-0.327639	0.000305843	10				NA
cg05799030	0.0489387	0.148551	-0.0996128	0.000308038	10	LINC00844	TSS1500		NA
cg14746668	0.118267	0.385227	-0.26696	0.000318262	2	ANKRD44;ANKRD44	Body;Body		NA
cg15450445	0.255716	0.334263	-0.0785474	0.00032381	3				TRUE
cg22553936	0.352625	0.53183	-0.179206	0.000324709	20				NA
cg14187777	0.922081	0.858529	0.0635523	0.000331997	5	PJA2	5'UTR		NA
cg07687273	0.83892	0.942215	-0.103295	0.000342735	2	KLF7;KLF7;KLF7;KLF7	Body;Body;Body;Body		NA
cg20400248	0.107667	0.216992	-0.109325	0.00034588	8	PPP1R3B	5'UTR	chr8:9008058-9009353	NA
cg21284822	0.0623308	0.151175	-0.0888441	0.000354295	3	LOC100507391	Body		NA
cg25068991	0.0537294	0.163052	-0.109322	0.000354902	2	ZNF638;ZNF638;ZNF638;ZNF638	Body;Body;Body;Body		TRUE
cg20184893	0.728952	0.870605	-0.141653	0.000359938	14	ITPK1;ITPK1;ITPK1	Body;Body;Body		NA
cg05848334	0.621732	0.757077	-0.135345	0.000364294	9				NA
cg11713770	0.0643742	0.208412	-0.144038	0.000382146	12				NA
cg25862392	0.616448	0.82244	-0.205992	0.00038351	2	TTC7A;TTC7A;TTC7A;TTC7A	Body;5'UTR;Body;Body		TRUE
cg06400730	0.386254	0.60442	-0.218166	0.000385768	17	SPOP;SPOP;SPOP;SPOP;SPOP;SPOP	Body;Body;Body;Body;Body;Body		NA
cg05287372	0.0277387	0.0794667	-0.051728	0.000394143	3	C3orf64	Body	chr3:69062159-69063190	NA
cg01871688	0.0587829	0.240728	-0.181945	0.000399792	15	RORA	Body		NA
cg02390981	0.408629	0.778946	-0.370317	0.000404981	14	KLC1;KLC1;KLC1	Body;Body;Body		NA
cg24085975	0.945009	0.903699	0.0413096	0.000405266	12				NA
cg15605541	0.43504	0.603506	-0.168466	0.000408239	2	HDLBP;HDLBP;HDLBP	Body;Body;Body		NA
cg09770579	0.106555	0.208674	-0.102119	0.000410698	16	XYLT1	Body		TRUE
cg02286622	0.0312341	0.140749	-0.109515	0.000416042	18	PTPRM;PTPRM	Body;Body		NA
cg11705432	0.703279	0.82188	-0.118601	0.000418299	1				TRUE
cg16714154	0.032561	0.106088	-0.0735266	0.000420703	7				TRUE
cg17213919	0.887422	0.83941	0.0480113	0.000422354	6	LOC101928280	TSS1500		NA
cg26907427	0.791252	0.920345	-0.129093	0.000433629	16	ABCC1;ABCC1;ABCC1;ABCC1;ABCC1	Body;Body;Body;Body;Body		TRUE
cg16500418	0.337405	0.576517	-0.239112	0.000433815	15			chr15:89456224-89456830	NA
cg06782950	0.0531099	0.211607	-0.158497	0.000435404	18	RAB31	Body		NA
cg11212589	0.410293	0.359713	0.0505801	0.000436423	17	ZPBP2;ZPBP2	Body;Body	chr17:38024145-38024637	NA
cg19082105	0.638768	0.541841	0.096927	0.000437297	5	SLC34A1;SLC34A1	TSS1500;TSS1500		NA
cg19135961	0.851094	0.891448	-0.0403537	0.000437573	5	RFESD;RFESD;RFESD	TSS1500;TSS1500;TSS1500	chr5:94982329-94982694	NA
cg07053114	0.056147	0.216259	-0.160112	0.00043783	10	PTPRE	5'UTR		NA
cg24853616	0.451453	0.725028	-0.273575	0.000446633	2				NA
cg11769597	0.145825	0.502098	-0.356273	0.000452804	13				NA
cg05214511	0.287872	0.430046	-0.142174	0.000453944	4				TRUE
cg01865916	0.822168	0.918881	-0.0967133	0.000457161	2	STEAP3-AS1;STEAP3;STEAP3;STEAP3	TSS1500;Body;Body;Body	chr2:120005514-120005756	NA
cg04093602	0.640105	0.728167	-0.0880619	0.000460674	2	PECR	Body		NA
cg17741362	0.0681954	0.278656	-0.21046	0.00046085	12	ALDH2;ALDH2	Body;Body		NA
cg14708360	0.188968	0.572141	-0.383173	0.000467635	2				TRUE
cg25406078	0.123574	0.179119	-0.0555453	0.000480237	3				NA
cg12977760	0.0472384	0.146407	-0.0991688	0.000483316	2				NA
cg03347022	0.0389064	0.0777388	-0.0388324	0.000489793	7	ZNF3	Body		NA
cg02381521	0.797359	0.841588	-0.0442288	0.000493583	21	MX2	Body		NA
cg25594260	0.0919022	0.359295	-0.267392	0.000494283	14	DICER1;DICER1;DICER1;DICER1;DICER1	5'UTR;5'UTR;5'UTR;5'UTR;TSS1500		NA
cg03078551	0.0368056	0.109278	-0.0724723	0.000499007	17				TRUE
cg00608183	0.227348	0.598587	-0.371239	0.000506866	2				NA
cg13201036	0.0956649	0.454885	-0.35922	0.000512488	17	EPN2;EPN2;EPN2	Body;Body;Body		NA
cg21473282	0.574732	0.52332	0.0514115	0.000520505	17				NA
cg05599099	0.100494	0.224581	-0.124087	0.000525989	1				NA
cg25069196	0.78762	0.877647	-0.0900263	0.000526936	6	STK38;STK38	Body;Body		NA
cg22438380	0.842508	0.920635	-0.0781261	0.000542306	2				NA
cg08356509	0.954399	0.909501	0.0448985	0.000550169	11	FAR1	Body		TRUE
cg03406844	0.815675	0.922357	-0.106682	0.000554268	2	TNFAIP6	Body		NA
cg23173175	0.375224	0.522592	-0.147368	0.000555545	13	ALOX5AP	Body		NA
cg16255513	0.274615	0.3872	-0.112585	0.000562168	17				NA
cg01308002	0.573811	0.828206	-0.254395	0.000567712	1	SMAP2;SMAP2;SMAP2	TSS1500;Body;Body		NA
cg01379344	0.0412212	0.0954094	-0.0541882	0.000571662	17				TRUE
cg07363182	0.618804	0.786364	-0.16756	0.000571921	1				TRUE
cg10325613	0.196441	0.355831	-0.15939	0.000573551	6				NA
cg14291183	0.0370555	0.111125	-0.0740692	0.000579411	1				NA
cg21199619	0.158368	0.365908	-0.20754	0.000582482	12	LOC101927653;LOC100506869	Body;Body		NA
cg21666801	0.0322411	0.22301	-0.190769	0.000583924	10	C10orf11	Body		NA
cg13893720	0.387261	0.636092	-0.248831	0.000585183	15				TRUE
cg02459110	0.318307	0.448723	-0.130416	0.000585618	12	IQCD	Body		NA
cg16969843	0.246621	0.483968	-0.237346	0.000587356	1				NA
cg15548660	0.0403309	0.172208	-0.131877	0.000588541	6				NA
cg06284764	0.0747989	0.197308	-0.122509	0.000589574	12	ANKLE2	Body	chr12:133337981-133338989	NA
cg20283854	0.0325528	0.128971	-0.0964184	0.000603703	6				NA
cg03738154	0.470057	0.689073	-0.219016	0.000607284	20	JPH2	Body		NA
cg10080732	0.0438238	0.0876693	-0.0438455	0.000609871	17	WDR81;WDR81;WDR81	TSS1500;Body;5'UTR	chr17:1627745-1629897	NA
cg09213389	0.55176	0.829637	-0.277878	0.000616368	3	LINC00882	Body		NA
cg11754880	0.649122	0.74169	-0.0925687	0.000620119	16	ADGRG1;ADGRG1;ADGRG1;ADGRG1;ADGRG1;ADGRG1;ADGRG1;ADGRG1;ADGRG1	5'UTR;5'UTR;5'UTR;5'UTR;5'UTR;5'UTR;5'UTR;5'UTR;5'UTR		NA
cg02527961	0.0209756	0.0633583	-0.0423827	0.000620983	3				NA
cg01792500	0.455439	0.559252	-0.103813	0.000621887	6	RMND1;RMND1	5'UTR;5'UTR		TRUE
cg20557603	0.0495315	0.139629	-0.0900972	0.000623621	12				TRUE
cg08939787	0.0489686	0.123801	-0.0748325	0.000626152	2	RAMP1;RAMP1	TSS1500;TSS1500	chr2:238768073-238768831	TRUE
cg04158862	0.208026	0.370568	-0.162542	0.000627405	14	KIAA0247	5'UTR		TRUE
cg17025841	0.0780086	0.296944	-0.218935	0.000629573	3	ATG7;ATG7;ATG7	Body;Body;Body		TRUE
cg23327430	0.151698	0.358426	-0.206728	0.000635625	14				NA
cg22676347	0.332441	0.495686	-0.163245	0.000637041	22				NA
cg13645555	0.0820136	0.222402	-0.140389	0.000642468	3				TRUE
cg14142643	0.0934989	0.263537	-0.170038	0.000650319	7				NA
cg22106280	0.154553	0.299219	-0.144666	0.00065204	5				TRUE
cg12091254	0.764817	0.867511	-0.102693	0.000652994	4	PDLIM5;PDLIM5;PDLIM5;PDLIM5;PDLIM5;PDLIM5;PDLIM5;PDLIM5	5'UTR;5'UTR;Body;Body;Body;Body;Body;Body		NA
cg17868893	0.649377	0.870128	-0.220751	0.000656384	2	SPATS2L;SPATS2L;SPATS2L;SPATS2L	5'UTR;5'UTR;5'UTR;5'UTR		TRUE
cg12666481	0.0343788	0.162668	-0.12829	0.000658455	21				TRUE
cg10787596	0.12495	0.298677	-0.173727	0.000661075	9	TRAF2	Body		NA
cg10930361	0.154741	0.386159	-0.231418	0.000662818	4				NA
cg03871489	0.122685	0.465889	-0.343204	0.000667283	9	SEMA4D;SEMA4D	5'UTR;5'UTR		TRUE
cg17599241	0.164373	0.268193	-0.10382	0.000668563	5	VCAN;VCAN;VCAN;VCAN	Body;Body;Body;Body		TRUE
cg04911139	0.34705	0.4196	-0.07255	0.000672208	17	KSR1	5'UTR		TRUE
cg19541916	0.0395198	0.0908323	-0.0513125	0.000674384	2				NA
cg22141203	0.0942038	0.145252	-0.0510482	0.000681098	22	UPB1	Body		TRUE
cg06796381	0.371347	0.505789	-0.134442	0.000683033	1	GJA5;GJA5	5'UTR;TSS1500		NA
cg03108539	0.502205	0.656642	-0.154437	0.000686083	14	RAD51B;RAD51B;RAD51B	Body;Body;Body		NA
cg27230882	0.698664	0.790403	-0.0917393	0.000686355	1				TRUE
cg14016236	0.0211707	0.0597428	-0.0385721	0.000687835	3	FNDC3B;FNDC3B	5'UTR;5'UTR		TRUE
cg11662242	0.356781	0.448269	-0.0914883	0.000688035	22	EFCAB6;EFCAB6	5'UTR;Body		NA
cg01406632	0.581979	0.705726	-0.123747	0.000693755	22	FBLN1;FBLN1;FBLN1;FBLN1	Body;Body;Body;Body		NA
cg11896962	0.156333	0.315383	-0.15905	0.000694195	3	PTPRG	Body		NA
cg11248166	0.435008	0.522194	-0.087186	0.000698718	1	TNNI3K;TNNI3K	Body;Body		TRUE
cg06048522	0.201637	0.424822	-0.223185	0.000713996	1	CAPZB;CAPZB;CAPZB;CAPZB	Body;Body;Body;Body		NA
cg10438589	0.573881	0.653602	-0.079721	0.000714816	4				TRUE
cg23004513	0.0183108	0.0632688	-0.044958	0.000717724	3	FNDC3B;FNDC3B	5'UTR;5'UTR		TRUE
cg09235426	0.0313821	0.224238	-0.192856	0.000720605	12	LRP1	Body	chr12:57579320-57579625	NA
cg12768523	0.0760047	0.190693	-0.114689	0.000723814	4	PALLD;PALLD;PALLD	Body;Body;Body		TRUE
cg03436488	0.545879	0.663624	-0.117745	0.000727939	6	FOXO3;FOXO3	Body;Body		NA
cg17143945	0.210238	0.445316	-0.235078	0.000729053	12	FBXW8;FBXW8	Body;Body		TRUE
cg23885934	0.823143	0.90145	-0.0783068	0.000731772	3	TBC1D5;TBC1D5	5'UTR;5'UTR		NA
cg16074241	0.712575	0.625063	0.087513	0.000733914	8	CSMD3;CSMD3;CSMD3	Body;Body;Body		NA
cg12747822	0.105223	0.230424	-0.125202	0.000736563	9	2017-12-01	5'UTR		NA
cg16550822	0.0793805	0.274553	-0.195172	0.000744208	22	LIMK2;LIMK2;LIMK2	Body;Body;Body		TRUE
cg09355523	0.0377075	0.159444	-0.121736	0.00074439	13	UBL3	Body		NA
cg12481536	0.38649	0.434471	-0.0479808	0.000746441	5	TIFAB	3'UTR		TRUE
cg05242491	0.111628	0.244028	-0.1324	0.000748833	5				NA
cg24103182	0.104224	0.17588	-0.0716555	0.00075422	18	TCF4;TCF4;TCF4;TCF4;TCF4;TCF4;TCF4;TCF4;TCF4;TCF4;TCF4	Body;Body;Body;Body;Body;Body;Body;Body;Body;Body;5'UTR		NA
cg18728780	0.0306834	0.0816655	-0.0509821	0.000757025	14				TRUE
cg05441180	0.825973	0.884422	-0.0584486	0.000763056	16	BANP;BANP;BANP;BANP;BANP;BANP;BANP	TSS1500;5'UTR;5'UTR;5'UTR;5'UTR;5'UTR;5'UTR		NA
cg07089950	0.0740474	0.16398	-0.0899325	0.000766765	6				NA
cg09857383	0.389832	0.444655	-0.0548238	0.000768471	13	LNX2	5'UTR		NA
cg27317806	0.170738	0.435016	-0.264278	0.000774372	10	LINC00619	TSS1500		TRUE
cg03899643	0.0964611	0.233637	-0.137176	0.000774463	1				TRUE
cg17653522	0.0787348	0.148083	-0.0693483	0.000778803	8	FAM167A;FAM167A-AS1	Body;Body		NA
cg20796496	0.0821443	0.29022	-0.208076	0.000780913	4	RHOH;RHOH;RHOH;RHOH;RHOH;RHOH;RHOH;RHOH;RHOH;RHOH;RHOH;RHOH	5'UTR;5'UTR;5'UTR;5'UTR;5'UTR;5'UTR;5'UTR;5'UTR;5'UTR;5'UTR;5'UTR;5'UTR		NA
cg07029777	0.0547313	0.155487	-0.100755	0.00079126	2	PXDN	Body		NA
cg01618938	0.113856	0.251294	-0.137438	0.000795137	3	SHQ1	Body		TRUE
cg14791317	0.0230938	0.108954	-0.0858604	0.00079764	11	CTNND1;CTNND1;CTNND1;CTNND1;CTNND1;CTNND1;CTNND1;CTNND1;CTNND1;CTNND1;CTNND1;CTNND1;CTNND1;CTNND1;TMX2-CTNND1;CTNND1;CTNND1;CTNND1;CTNND1;CTNND1;CTNND1;CTNND1;CTNND1	Body;Body;Body;Body;Body;Body;Body;Body;Body;Body;Body;Body;Body;Body;Body;5'UTR;5'UTR;5'UTR;5'UTR;5'UTR;5'UTR;5'UTR;5'UTR		NA
cg24907814	0.380092	0.527768	-0.147676	0.000799448	5			chr5:2748368-2757024	NA
cg26435149	0.339012	0.548828	-0.209815	0.00080033	3	ERC2	3'UTR		TRUE
cg04886611	0.211775	0.455911	-0.244136	0.000801145	7	LRRC17;LRRC17;FBXL13;FBXL13;FBXL13;FBXL13	5'UTR;5'UTR;Body;Body;Body;Body		NA
cg12427162	0.0735913	0.177701	-0.10411	0.000807488	1	SFT2D2	Body	chr1:168194945-168195839	NA
cg05257315	0.566346	0.675936	-0.10959	0.000810164	1	ADCY10;ADCY10;ADCY10	Body;Body;Body	chr1:167789396-167789647	TRUE
cg01119319	0.257383	0.369895	-0.112512	0.00081057	7				NA
cg04036065	0.118478	0.250854	-0.132376	0.000815579	2	THADA;THADA;THADA	Body;Body;Body		NA
cg10403386	0.523784	0.649871	-0.126087	0.000819006	9				NA
cg24038545	0.030995	0.0941436	-0.0631486	0.000821918	3				NA
cg21680719	0.209698	0.294571	-0.0848737	0.000830981	1	FHL3	5'UTR	chr1:38470617-38471396	TRUE
cg26208619	0.640923	0.682049	-0.0411259	0.000831705	19	ADGRE4P	TSS200		NA
cg03787013	0.0903948	0.294249	-0.203854	0.000835947	19	PRMT1;PRMT1;PRMT1;PRMT1	TSS200;TSS200;TSS200;TSS200	chr19:50180010-50180907	NA
cg27050612	0.0726495	0.287928	-0.215278	0.000836194	17	NFE2L1	Body	chr17:46136649-46136969	TRUE
cg00943191	0.799217	0.853892	-0.0546759	0.000841681	6	AHI1;AHI1;AHI1;AHI1	5'UTR;5'UTR;5'UTR;5'UTR		NA
cg04099158	0.520254	0.819937	-0.299683	0.000846703	7	C7orf10	Body		TRUE
cg20905910	0.254607	0.437905	-0.183298	0.000855221	3	CHCHD6	Body		NA
cg01588399	0.426091	0.632094	-0.206003	0.000857625	20				TRUE
cg11797171	0.0185634	0.0727555	-0.054192	0.000858748	14	AREL1	Body		NA
cg14160657	0.183425	0.371088	-0.187663	0.000859483	6	AHI1;AHI1;AHI1	Body;Body;Body		NA
cg09916763	0.689489	0.584135	0.105354	0.000871015	10	NEBL;NEBL;NEBL	TSS1500;Body;Body		NA
cg18372930	0.0275391	0.112189	-0.0846498	0.000871547	5				TRUE
cg26524477	0.526518	0.645408	-0.11889	0.000876035	19	FPR3	5'UTR		NA
cg02488983	0.407627	0.493048	-0.0854214	0.000880411	20				TRUE
cg09167664	0.200441	0.448993	-0.248551	0.000883631	9				TRUE
cg02151250	0.549984	0.772056	-0.222073	0.000883743	4				NA
cg09627772	0.162932	0.56152	-0.398588	0.000884627	1	RABGAP1L;RABGAP1L	Body;Body		NA
cg11025471	0.284122	0.350403	-0.0662807	0.000894634	1				NA
cg15923139	0.773648	0.861982	-0.0883342	0.000895747	4	SORBS2	5'UTR		TRUE
cg05565313	0.0648078	0.100363	-0.035555	0.000896085	6	HMGA1;HMGA1;HMGA1;HMGA1;HMGA1;HMGA1;HMGA1	5'UTR;5'UTR;5'UTR;1stExon;1stExon;5'UTR;5'UTR	chr6:34202567-34206193	NA
cg21106603	0.707606	0.754348	-0.0467417	0.000905039	6				NA
cg24998192	0.387107	0.472608	-0.0855011	0.000916623	3	C3orf67;C3orf67-AS1	Body;Body		NA
cg08886988	0.0976366	0.17024	-0.0726036	0.000923508	2	SOCS5;SOCS5	5'UTR;5'UTR		NA
cg00906203	0.216184	0.391868	-0.175684	0.00092674	3	ACKR2	5'UTR		NA
cg04133852	0.0470133	0.145757	-0.098744	0.000926878	9	TRPM3	Body		NA
cg12575659	0.0183628	0.0784814	-0.0601186	0.000929997	6	PACRG-AS1	TSS1500		NA
cg10216762	0.0950713	0.263505	-0.168434	0.000937955	17			chr17:76309952-76310551	TRUE
cg09160845	0.0646482	0.258803	-0.194155	0.000946896	9	LOC100506834	Body		NA
cg20385971	0.032036	0.100646	-0.0686097	0.000947382	12				NA
cg15180785	0.136879	0.329272	-0.192393	0.000949266	7	AUTS2;AUTS2;AUTS2	Body;Body;Body		NA
cg13717247	0.549001	0.592713	-0.0437123	0.000951004	9				NA
cg23531683	0.83003	0.864701	-0.0346706	0.000954049	17	PAFAH1B1	Body		NA
cg16224744	0.072816	0.235256	-0.16244	0.000954116	13	SLC46A3;SLC46A3	TSS1500;TSS1500	chr13:29292670-29293329	NA
cg26201109	0.703258	0.841823	-0.138566	0.000961475	3	ERC2	Body		TRUE
cg24245367	0.0982929	0.17006	-0.0717668	0.000971406	8	RGS20;RGS20;RGS20;RGS20;RGS20;RGS20;RGS20	Body;Body;Body;Body;Body;Body;Body		NA
cg10300814	0.512068	0.716402	-0.204335	0.000973513	6	FKBP5;FKBP5;FKBP5;FKBP5	Body;Body;Body;Body		TRUE
cg03968791	0.158162	0.307276	-0.149114	0.000977483	4				NA
cg26550646	0.769361	0.880508	-0.111147	0.000985693	8	PRAGMIN	3'UTR	chr8:8175699-8176775	TRUE
cg23878494	0.0670848	0.126136	-0.0590509	0.00098579	11			chr11:63685489-63685968	NA
cg10983873	0.479417	0.568931	-0.0895143	0.000989379	1	LINC01135;LINC01135;LINC01135	Body;Body;Body		NA
cg08259685	0.775014	0.899558	-0.124544	0.000989731	1	NPHP4;NPHP4;NPHP4;NPHP4	Body;Body;5'UTR;5'UTR		NA
cg00494183	0.595731	0.834265	-0.238534	0.00100686	13				TRUE
cg03658557	0.243864	0.492757	-0.248893	0.00100829	4	BMPR1B	5'UTR		NA
cg02633767	0.0995872	0.194843	-0.0952556	0.00101566	6	TAP2;TAP2	3'UTR;Body		NA
cg04784535	0.659739	0.884231	-0.224492	0.0010224	2	PLB1;PLB1	3'UTR;3'UTR		NA
cg13865846	0.0353314	0.0838018	-0.0484704	0.00104177	18	SLC14A2	5'UTR		NA
cg05483534	0.0564386	0.207184	-0.150746	0.00104253	2	RHOQ	Body		TRUE
cg16078412	0.844162	0.960541	-0.116379	0.00104512	2	NHEJ1	Body		NA
cg04358770	0.259312	0.559045	-0.299733	0.00104992	4				NA
cg09992486	0.0439764	0.118734	-0.0747581	0.0010639	16				NA
cg00390450	0.796382	0.865292	-0.0689107	0.00107127	3	CHCHD6	Body		TRUE
cg04872603	0.166684	0.386589	-0.219905	0.00107294	1			chr1:36590761-36591121	NA
cg15563979	0.564579	0.641506	-0.0769275	0.00107729	4	INPP4B;INPP4B	Body;Body		TRUE
cg14091154	0.590597	0.699373	-0.108775	0.00107751	4	FRAS1;FRAS1	Body;Body		NA
cg09911807	0.338446	0.605849	-0.267403	0.00107826	9	LPAR1;LPAR1	Body;Body		NA
cg19405371	0.926035	0.879404	0.0466313	0.00107919	7	RP9	Body	chr7:33148607-33149317	NA
cg17591812	0.0452388	0.098178	-0.0529391	0.00108001	9	RXRA;RXRA;RXRA	Body;Body;Body		NA
cg03422256	0.712375	0.757394	-0.0450189	0.00109161	2				NA
cg22130673	0.376422	0.748234	-0.371812	0.00109229	11	ZBTB16;ZBTB16	Body;Body		TRUE
cg09839874	0.153081	0.371005	-0.217924	0.00110609	16	CMTM1;CMTM1;CMTM1;CMTM1;CMTM1;CMTM1;CMTM1;CMTM1	Body;Body;Body;Body;Body;Body;Body;Body	chr16:66600024-66600619	TRUE
cg07054804	0.199789	0.37532	-0.175531	0.00111311	11	MRVI1;MRVI1;MRVI1;MRVI1	Body;Body;Body;Body		TRUE
cg25192717	0.476204	0.54534	-0.0691361	0.00111838	6	ZBTB9	Body	chr6:33422046-33422530	NA
cg18265575	0.56648	0.702695	-0.136216	0.0011192	14	SAMD4A;SAMD4A	Body;Body		TRUE
cg16043757	0.0211259	0.0558983	-0.0347724	0.00112456	11	FAM168A;FAM168A;FAM168A	Body;Body;Body		TRUE
cg06926741	0.531708	0.787553	-0.255845	0.00113113	2	CALCRL;CALCRL	5'UTR;5'UTR		TRUE
cg18087256	0.513632	0.663159	-0.149527	0.0011316	13				TRUE
cg22054137	0.0970707	0.33352	-0.23645	0.00113553	16				NA
cg07932930	0.287227	0.508231	-0.221004	0.00113654	9				NA
cg24839871	0.0297994	0.073774	-0.0439746	0.00113957	15	SMAD3;SMAD3;SMAD3;SMAD3	Body;Body;Body;Body		TRUE
cg02497898	0.356513	0.526291	-0.169778	0.00114667	9	CDK5RAP2;CDK5RAP2;CDK5RAP2;CDK5RAP2;CDK5RAP2;CDK5RAP2;CDK5RAP2;CDK5RAP2	Body;Body;Body;Body;Body;Body;Body;Body		NA
cg05081225	0.767226	0.874214	-0.106988	0.00114827	10	TCF7L2;TCF7L2;TCF7L2;TCF7L2;TCF7L2;TCF7L2;TCF7L2;TCF7L2;TCF7L2;TCF7L2;TCF7L2;TCF7L2;TCF7L2	Body;Body;Body;Body;Body;Body;Body;Body;Body;Body;Body;Body;Body		NA
cg00387768	0.157932	0.28834	-0.130409	0.00115066	5	PDE6A	Body		NA
cg03906071	0.0233392	0.0694009	-0.0460616	0.00115187	13				TRUE
cg01380153	0.246021	0.513469	-0.267448	0.00115803	1	MTOR	Body		NA
cg07485228	0.941687	0.906706	0.0349805	0.00115998	12	DUSP16	Body		NA
cg20616331	0.157347	0.377423	-0.220076	0.00116182	4				NA
cg22321597	0.560127	0.76441	-0.204283	0.0011697	22	FBLN1;FBLN1;FBLN1;FBLN1;FBLN1;FBLN1;FBLN1;FBLN1	ExonBnd;ExonBnd;ExonBnd;ExonBnd;Body;Body;Body;Body		NA
cg23170981	0.0678475	0.112095	-0.0442473	0.00117297	3				TRUE
cg03250056	0.227148	0.482384	-0.255236	0.00117345	17			chr17:30243859-30244564	NA
cg24404110	0.0838027	0.291752	-0.20795	0.00117695	19	UHRF1;UHRF1;UHRF1;UHRF1;UHRF1	Body;Body;Body;Body;Body	chr19:4932661-4933085	NA
cg24925919	0.0733651	0.25526	-0.181895	0.00117945	11	HPS5;HPS5;HPS5	Body;5'UTR;5'UTR		NA
cg13422047	0.220191	0.357104	-0.136914	0.00118194	16	C16orf52	Body		NA
cg08550283	0.302646	0.412238	-0.109592	0.00118885	7				NA
cg15526825	0.288779	0.240025	0.0487538	0.00118886	11	GDPD5	TSS1500	chr11:75236189-75237781	NA
cg01689336	0.540483	0.810121	-0.269638	0.00118976	1	FGGY;FGGY;FGGY;FGGY;FGGY;FGGY	ExonBnd;ExonBnd;5'UTR;5'UTR;5'UTR;Body		NA
cg17331260	0.721883	0.842019	-0.120136	0.00119331	2				NA
cg02065310	0.330009	0.454448	-0.124439	0.0011958	5	SLC22A5;SLC22A5	Body;Body		TRUE
cg21368996	0.0326185	0.0838637	-0.0512452	0.0012131	2	AOX2P;LOC100507140	Body;Body		NA
cg18051353	0.0883636	0.19423	-0.105866	0.0012143	8	ARFGEF1	Body	chr8:68255129-68256274	NA
cg03060903	0.311887	0.501215	-0.189328	0.00121768	19				NA
cg04728363	0.524168	0.758757	-0.234589	0.00121792	6	ARMC2;ARMC2	Body;Body		NA
cg16396191	0.027438	0.0906721	-0.0632341	0.00121871	13	KIAA0564	Body		TRUE
cg07848105	0.0344436	0.0710503	-0.0366067	0.00123094	11				NA
cg23062713	0.0179523	0.0913113	-0.0733589	0.00123232	1	LAMC1	Body		NA
cg10999423	0.257899	0.320686	-0.0627873	0.00123506	1				NA
cg10198174	0.31265	0.492715	-0.180065	0.00124031	2	FAM228B;FAM228B	5'UTR;Body		NA
cg02866033	0.0998063	0.241654	-0.141847	0.00126509	13				NA
cg14327396	0.663081	0.754843	-0.0917611	0.00127067	16				NA
cg01176152	0.0430047	0.0968046	-0.0538	0.00127457	8				TRUE
cg03429643	0.217703	0.543811	-0.326108	0.00128775	2	MGAT4A;MGAT4A	TSS1500;Body		NA
cg00861003	0.144289	0.373267	-0.228978	0.00128905	8	SULF1;SULF1;SULF1;SULF1	Body;Body;Body;Body		NA
cg10896961	0.736839	0.883656	-0.146817	0.00129319	13	EEF1DP3	Body		TRUE
cg20691057	0.188195	0.401224	-0.213029	0.00129552	2	SH3RF3	Body		NA
cg00457239	0.084644	0.230845	-0.146201	0.00129862	1				NA
cg05506088	0.127374	0.233409	-0.106034	0.00130111	9	2017-12-01	5'UTR		NA
cg07374695	0.28044	0.682154	-0.401714	0.00130408	12	P2RX7;P2RX7;P2RX7;P2RX7;P2RX7;P2RX7;P2RX7;P2RX7;P2RX7;P2RX7	Body;Body;Body;Body;Body;Body;Body;Body;Body;Body		NA
cg12270741	0.358887	0.478484	-0.119596	0.00130777	22	MED15;MED15;MED15;MED15;MED15;MED15	Body;Body;Body;Body;Body;Body		NA
cg03864461	0.875205	0.935597	-0.0603916	0.00130818	11	MICAL2;MICAL2;MICAL2	5'UTR;5'UTR;5'UTR		NA
cg24869327	0.514568	0.47409	0.0404781	0.00131441	6	UHRF1BP1	Body		NA
cg16145324	0.771209	0.918742	-0.147532	0.00131737	6	MAPK14;MAPK14;MAPK14;MAPK14	Body;Body;Body;Body		TRUE
cg26523866	0.732836	0.56793	0.164906	0.00132891	1				TRUE
cg17435103	0.788998	0.904053	-0.115055	0.00133096	12				NA
cg01420103	0.232073	0.337542	-0.105469	0.00133221	5	MCTP1;MCTP1;MCTP1	Body;Body;Body		NA
cg07579732	0.0763048	0.12444	-0.0481349	0.00133963	12	WNK1;WNK1;WNK1;WNK1	Body;Body;Body;Body		NA
cg17709086	0.0811589	0.179133	-0.0979745	0.00134288	20				TRUE
cg20112774	0.0952947	0.14992	-0.0546249	0.00134448	16				TRUE
cg02298058	0.213317	0.39636	-0.183043	0.00135547	1				NA
cg19649235	0.0326093	0.0864692	-0.0538598	0.00137545	10	LINC00619	TSS1500		TRUE
cg22362386	0.936665	0.889543	0.0471222	0.00137567	21	ATP5O	Body	chr21:35287803-35288208	NA
cg05242065	0.184615	0.478369	-0.293754	0.00137683	2	C2orf89	Body		TRUE
cg21605847	0.769599	0.840216	-0.0706165	0.0013776	10				NA
cg24975723	0.762345	0.804149	-0.0418047	0.00138241	11	SCARNA9;KIAA1731	TSS1500;Body		NA
cg04902592	0.706083	0.738773	-0.03269	0.00138613	2				NA
cg24264287	0.211427	0.371786	-0.160359	0.00139225	1	IL6R;IL6R	Body;Body		TRUE
cg20651644	0.0179127	0.176538	-0.158626	0.00139713	15	ATP8B4	Body		TRUE
cg25118706	0.687743	0.782021	-0.0942772	0.00139843	1	SNIP1	Body		NA
cg21404156	0.0515503	0.211229	-0.159679	0.00140673	15				TRUE
cg03365569	0.113616	0.324725	-0.211109	0.00141408	17				NA
cg22809952	0.273742	0.441748	-0.168006	0.00141458	6	LOC100507477;LOC100507477	Body;Body		NA
cg19102773	0.189532	0.319679	-0.130148	0.00142146	5	LIFR-AS1	Body		NA
cg03591467	0.37246	0.574332	-0.201872	0.00142636	2	FAP	TSS1500		TRUE
cg23958905	0.47206	0.735829	-0.263769	0.00143809	15	DPH6-AS1	Body		NA
cg11800398	0.0859125	0.174614	-0.0887013	0.00144081	19	SLC27A1	Body		NA
cg19714060	0.0438757	0.0891012	-0.0452255	0.00144184	4				NA
cg27418334	0.628646	0.685591	-0.0569453	0.0014499	1				NA
cg03746115	0.817492	0.873345	-0.0558528	0.00145394	4	ELF2;ELF2	3'UTR;3'UTR		NA
cg21825111	0.0506443	0.113304	-0.0626597	0.00145764	2	PLA2R1;PLA2R1;PLA2R1	Body;Body;Body		TRUE
cg17009760	0.626475	0.659533	-0.0330577	0.00146113	6				NA
cg08919659	0.215759	0.32582	-0.110061	0.00146455	16	XYLT1	Body		NA
cg08078550	0.0862714	0.175462	-0.0891902	0.00146877	5	LINC01170	Body		NA
cg17207065	0.225841	0.448728	-0.222887	0.00147172	5	LOC101929710	Body		NA
cg21410109	0.0512508	0.139838	-0.0885871	0.00147457	15				NA
cg03986786	0.0427691	0.0845759	-0.0418068	0.00147785	4				NA
cg18335338	0.488704	0.804568	-0.315864	0.0014905	2	USP40	Body		NA
cg00055945	0.0582829	0.138884	-0.0806007	0.00149058	6				NA
cg05786140	0.13414	0.32781	-0.193671	0.00149177	4				TRUE
cg19438468	0.025756	0.0628463	-0.0370903	0.00149209	6	RNU6-71P	Body		TRUE
cg11809283	0.726843	0.882649	-0.155806	0.00149962	1				TRUE
cg05007460	0.896952	0.835987	0.0609649	0.00150382	12				NA
cg12081317	0.614474	0.769196	-0.154722	0.00150706	19				NA
cg16365424	0.227823	0.523686	-0.295863	0.0015164	1				TRUE
cg26093789	0.0685107	0.173075	-0.104564	0.00151652	15				TRUE
cg16950549	0.0318248	0.0857606	-0.0539358	0.00151951	7	TNS3	Body		NA
cg01377436	0.262117	0.482727	-0.22061	0.00152535	12	RERG;RERG	Body;Body		NA
cg08436498	0.751662	0.785012	-0.0333505	0.00152698	18				NA
cg13332380	0.830456	0.880218	-0.0497621	0.00154535	17	GRN	TSS1500		NA
cg18090631	0.443659	0.718798	-0.27514	0.0015504	3				TRUE
cg24584349	0.137129	0.242993	-0.105864	0.00155619	14	TTC8;TTC8;TTC8;TTC8;TTC8;TTC8	5'UTR;Body;Body;Body;Body;Body		TRUE
cg25349034	0.186655	0.298259	-0.111604	0.00155934	3	WWTR1;WWTR1;WWTR1	Body;Body;Body		TRUE
cg11045180	0.809382	0.766615	0.0427671	0.00156119	10	CHUK	Body		NA
cg10992419	0.211592	0.377014	-0.165422	0.0015657	3	C3orf59	Body		TRUE
cg03198029	0.659557	0.823835	-0.164278	0.00156959	2	LIMS2;LIMS2;LIMS2	Body;Body;5'UTR	chr2:128432194-128432743	TRUE
cg12602630	0.640212	0.827014	-0.186802	0.00157095	6				NA
cg21379113	0.149192	0.320082	-0.17089	0.00157758	1	AKT3;AKT3;AKT3	Body;Body;Body		NA
cg09834689	0.747419	0.785847	-0.0384279	0.0015911	6	GRIK2;GRIK2;GRIK2	Body;Body;Body		NA
cg06323893	0.447404	0.677673	-0.230269	0.00159134	10	BMPR1A	5'UTR		NA
cg16283112	0.818865	0.777344	0.0415209	0.00159882	6	TREML3P	Body		NA
cg15459419	0.763862	0.845442	-0.0815795	0.00160704	21				NA
cg22586603	0.347163	0.611913	-0.26475	0.00161775	8				TRUE
cg25828963	0.220668	0.326119	-0.105452	0.00162613	13	FNDC3A	Body		TRUE
cg15695690	0.810434	0.903996	-0.0935622	0.00162715	10				NA
cg10281051	0.180771	0.349288	-0.168517	0.00163814	14				NA
cg20055548	0.638329	0.679917	-0.0415876	0.00164202	7	CALD1;CALD1;CALD1	Body;Body;Body		NA
cg23515822	0.501539	0.570206	-0.0686662	0.00164428	8	ANK1	Body		TRUE
cg04005804	0.211362	0.504719	-0.293357	0.00164647	4				NA
cg16616370	0.692353	0.864693	-0.17234	0.0016467	12				TRUE
cg04321470	0.687514	0.824163	-0.136649	0.00166259	15	AKAP13;AKAP13;AKAP13	Body;Body;Body		NA
cg10192934	0.727109	0.769169	-0.0420602	0.00166331	7				NA
cg05001401	0.0723903	0.222073	-0.149683	0.00166389	2	ASB3;GPR75-ASB3;ASB3;ASB3	Body;Body;5'UTR;5'UTR		NA
cg00577164	0.308743	0.581677	-0.272933	0.0016665	8	MTSS1;MTSS1;MTSS1	Body;Body;Body		NA
cg24801892	0.23686	0.567456	-0.330596	0.00167568	8	ASAP1;ASAP1	Body;Body		NA
cg14207094	0.0586876	0.122785	-0.0640971	0.00167767	2				NA
cg13005840	0.848774	0.941591	-0.0928172	0.00167865	7	SLC25A13;SLC25A13;SLC25A13	Body;Body;Body		NA
cg08124879	0.733211	0.84795	-0.11474	0.00169265	9	RCL1;RCL1;RCL1;RCL1	Body;Body;Body;Body		NA
cg13647878	0.0404209	0.263818	-0.223397	0.00170644	12	TUBA1C;TUBA1C;TUBA1C;TUBA1C	5'UTR;5'UTR;5'UTR;Body		TRUE
cg00684018	0.815985	0.888017	-0.0720319	0.00170755	2	METAP1D	Body		NA
cg13170967	0.416463	0.657417	-0.240954	0.00171007	5	OSMR-AS1	Body		TRUE
cg02743628	0.0473079	0.119043	-0.0717353	0.00171145	11	WTAPP1;MMP3	Body;Body		TRUE
cg08699608	0.654721	0.828698	-0.173977	0.00171332	13	CDC16;CDC16	Body;Body		NA
cg14359645	0.870801	0.904624	-0.0338233	0.00172073	8				NA
cg05007112	0.171616	0.563874	-0.392258	0.00172162	2	GCC2;GCC2	Body;Body		NA
cg11845002	0.0343026	0.190539	-0.156236	0.00172499	3	BBX;BBX;BBX	Body;Body;Body		NA
cg04094062	0.461677	0.412821	0.0488561	0.00172739	7				NA
cg07593582	0.113202	0.217385	-0.104182	0.00173444	1	SERTAD4	Body		TRUE
cg00472685	0.0704781	0.178072	-0.107594	0.00173512	3	ITPR1;ITPR1;ITPR1	Body;Body;Body		TRUE
cg07828294	0.213128	0.448943	-0.235815	0.0017356	10	FRMD4A	Body		TRUE
cg05925497	0.135816	0.342516	-0.206699	0.00173569	11	FLJ32810	Body		TRUE
cg23120013	0.0374116	0.0795844	-0.0421728	0.00173664	9				NA
cg03814703	0.314566	0.660042	-0.345477	0.00174722	5				NA
cg11675448	0.134362	0.284474	-0.150113	0.00174765	22				NA
cg20140023	0.055026	0.21121	-0.156184	0.00175198	10	DNAJC1	Body		NA
cg06477805	0.0238269	0.0885538	-0.0647269	0.00175654	3	PTPRG	Body		NA
cg24636969	0.0590442	0.093974	-0.0349298	0.00175658	8	ZNF704	TSS200	chr8:81785425-81786038	NA
cg10121094	0.0997484	0.337672	-0.237924	0.00175692	2	KLHL29	5'UTR		NA
cg14334258	0.0484058	0.104456	-0.0560501	0.00175822	9				TRUE
cg23002431	0.701108	0.769779	-0.0686711	0.00176061	1	COPA;COPA	Body;Body		NA
cg17034901	0.187896	0.315387	-0.127491	0.00176123	3	SLC9A9	Body		NA
cg01764438	0.138205	0.207593	-0.0693887	0.00176221	16				TRUE
cg21553977	0.743606	0.900816	-0.15721	0.00176672	6	BTN2A2;BTN2A2;BTN2A2;BTN2A2;BTN2A2;BTN2A2	Body;Body;Body;Body;Body;Body		NA
cg05123976	0.132143	0.246116	-0.113973	0.00176775	17			chr17:45949676-45949885	NA
cg20161212	0.0328776	0.0731821	-0.0403045	0.00178604	2				NA
cg05563099	0.726703	0.879129	-0.152426	0.00178722	10	LARP4B	Body		TRUE
cg25237755	0.627955	0.694992	-0.0670366	0.00180272	15	IQGAP1	Body		NA
cg13410614	0.246191	0.474068	-0.227876	0.00180306	9	SLC2A6;SLC2A6	Body;Body	chr9:136340048-136340263	NA
cg19317638	0.0479298	0.0793238	-0.0313939	0.00180884	19	SFRS16	5'UTR	chr19:45542202-45542711	NA
cg18360961	0.0859008	0.167352	-0.0814515	0.00181488	10	KCNMA1;KCNMA1;KCNMA1;KCNMA1;KCNMA1;KCNMA1	Body;Body;Body;Body;Body;Body		NA
cg21093052	0.255629	0.435777	-0.180148	0.00181683	6	ZFAND3	Body		NA
cg13689756	0.352844	0.557568	-0.204724	0.00181793	8	NSMAF;NSMAF	Body;Body		NA
cg12375322	0.840507	0.882805	-0.0422976	0.00181834	14	DAAM1;DAAM1	Body;Body		NA
cg12626079	0.0384761	0.150688	-0.112212	0.00183065	6				NA
cg06560379	0.432889	0.65208	-0.219191	0.00183173	6	NFKBIE	Body	chr6:44232880-44233447	TRUE
cg25066354	0.33711	0.462415	-0.125305	0.00183229	11				NA
cg10853578	0.812126	0.917103	-0.104977	0.00183604	6	FOXO3;FOXO3	Body;Body		NA
cg15756733	0.806537	0.855211	-0.0486739	0.00184236	21	MIR99AHG;MIR99AHG;MIR99AHG;MIR99AHG	Body;Body;Body;Body		TRUE
cg02697979	0.379748	0.598225	-0.218476	0.00184796	11	ABTB2	Body		TRUE
cg06415662	0.589693	0.804273	-0.21458	0.00185011	2	KIF5C;KIF5C	Body;Body		NA
cg13314694	0.137161	0.192458	-0.0552976	0.00185188	6	CDYL	Body		TRUE
cg21431929	0.0521108	0.15132	-0.0992091	0.00185877	4				TRUE
cg19405124	0.626	0.833631	-0.207631	0.00186136	17	SPOP;SPOP;SPOP;SPOP;SPOP;SPOP	Body;Body;Body;Body;Body;Body		NA
cg14156624	0.428632	0.547119	-0.118487	0.00186394	8	VPS13B;VPS13B	Body;Body		NA
cg10835711	0.865689	0.833112	0.0325773	0.00186513	8	ZFHX4	Body		NA
cg19016816	0.724513	0.77505	-0.0505374	0.00187112	7			chr7:1269165-1282864	NA
cg04089368	0.165632	0.351763	-0.18613	0.00188733	3				NA
cg26457901	0.284005	0.365159	-0.0811534	0.00188766	4				NA
cg12391929	0.691826	0.898703	-0.206877	0.00189536	8	SYBU;SYBU;SYBU;SYBU;SYBU;SYBU;SYBU;SYBU;SYBU;SYBU;SYBU;SYBU;SYBU;SYBU;SYBU	5'UTR;5'UTR;5'UTR;Body;Body;Body;Body;Body;Body;Body;Body;Body;Body;Body;Body		NA
cg14324600	0.118062	0.411464	-0.293401	0.00189616	15	USP50	Body		NA
cg21232080	0.110562	0.245697	-0.135135	0.00190537	1				NA
cg19404209	0.473652	0.763869	-0.290217	0.0019085	2	LIMS1	Body		NA
cg03449259	0.0874617	0.227499	-0.140037	0.00191164	9				NA
cg00903438	0.602923	0.653447	-0.0505237	0.0019155	2	PLEKHM3	Body		TRUE
cg02912106	0.652478	0.604968	0.0475102	0.00191758	6				TRUE
cg18379490	0.103971	0.362566	-0.258595	0.00191872	1	PCNXL2	Body		NA
cg03494010	0.540395	0.66417	-0.123775	0.00193158	12	RILPL1	Body		NA
cg01163994	0.923224	0.953259	-0.0300348	0.00193698	8			chr8:57359899-57360114	NA
cg24328772	0.0644142	0.119799	-0.0553851	0.00193759	5				NA
cg17016483	0.152396	0.322676	-0.17028	0.00193818	20				NA
cg26061357	0.130562	0.214348	-0.0837865	0.00194231	7	SMARCD3;SMARCD3	Body;Body		TRUE
cg06469850	0.801169	0.745479	0.0556901	0.00194483	9	ALDOB	TSS1500		NA
cg13228922	0.238525	0.373454	-0.13493	0.00194612	20	SOGA1;SOGA1	Body;Body		TRUE
cg21134465	0.82697	0.905338	-0.078368	0.00194644	2				NA
cg27609217	0.368208	0.508035	-0.139827	0.00196355	11			chr11:46259264-46260048	TRUE
cg21441438	0.119496	0.186619	-0.0671234	0.00196371	2	THADA;THADA;THADA	Body;Body;Body		NA
cg17064521	0.210014	0.476869	-0.266855	0.00196829	15				NA
cg07484568	0.388171	0.334393	0.0537774	0.00196849	1				NA
cg15348274	0.290574	0.180113	0.11046	0.00197228	12	ABCB9;ABCB9;ABCB9	TSS200;5'UTR;TSS200	chr12:123450868-123451207	NA
cg03331763	0.478758	0.600151	-0.121393	0.00197448	9	FNBP1	Body		NA
cg02558132	0.116791	0.200044	-0.0832526	0.00197737	3	MYLK;MYLK;MYLK;MYLK	Body;Body;Body;Body		NA
cg25216836	0.797803	0.905158	-0.107355	0.00198271	14	PRKCH	Body		NA
cg27565811	0.743341	0.682219	0.0611224	0.00198753	1	FCGR2A;FCGR2A	Body;Body		TRUE
cg06254044	0.834485	0.745398	0.0890868	0.00199492	11	C11orf65	TSS1500		NA
cg15799450	0.603506	0.800189	-0.196683	0.00199634	7				NA
cg22558680	0.0699544	0.127278	-0.0573236	0.00200002	3			chr3:125986044-125986727	NA
cg04143801	0.405917	0.562274	-0.156357	0.00200439	16	LINC01572	Body		NA
cg25440894	0.229626	0.365016	-0.135389	0.00200703	22	ZNRF3;ZNRF3	Body;5'UTR		NA
cg11946165	0.0967635	0.296002	-0.199238	0.00201177	1	CTSK	TSS1500		NA
cg19226358	0.0367278	0.115711	-0.0789832	0.00201949	2			chr2:129103077-129104287	TRUE
cg20965866	0.622746	0.805468	-0.182722	0.00202429	4				TRUE
cg08195176	0.0335018	0.0915537	-0.0580519	0.00202628	11	SIK3	Body		TRUE
cg02000202	0.949683	0.921481	0.0282023	0.00203333	3	NR2C2;NR2C2	5'UTR;5'UTR		NA
cg15924818	0.114906	0.162263	-0.0473564	0.00203564	3				TRUE
cg08737189	0.726671	0.820445	-0.0937749	0.00203748	7	PODXL;PODXL	Body;Body		TRUE
cg05867174	0.0364517	0.138348	-0.101897	0.00204248	3	EOGT;EOGT;EOGT	Body;Body;Body	chr3:69062159-69063190	NA
cg08096469	0.845695	0.945994	-0.100299	0.00205022	1	NFASC;NFASC;NFASC;NFASC;NFASC	5'UTR;5'UTR;5'UTR;5'UTR;5'UTR		NA
cg26551166	0.800751	0.831798	-0.0310468	0.00205114	1				NA
cg06984156	0.255178	0.554809	-0.299631	0.00205567	1	CDA	Body		TRUE
cg05099385	0.236053	0.206263	0.0297899	0.00205805	9	MIR6130	Body		TRUE
cg10508193	0.215038	0.437429	-0.222391	0.00206412	12				TRUE
cg24724567	0.361595	0.516302	-0.154707	0.00206835	11				TRUE
cg14955070	0.316945	0.579979	-0.263034	0.00207674	1	SEMA4A;SEMA4A;SEMA4A;SEMA4A	Body;Body;Body;Body		NA
cg11308512	0.0471869	0.0828413	-0.0356544	0.00208112	19	NFIC;NFIC;NFIC;NFIC;NFIC	TSS1500;TSS1500;TSS1500;Body;Body	chr19:3366743-3367457	NA
cg09521818	0.707862	0.843724	-0.135863	0.00208574	2				NA
cg18986335	0.440869	0.529879	-0.0890107	0.00209152	3				TRUE
cg10734892	0.0730311	0.153905	-0.0808735	0.00209585	8	CLU;MIR6843;CLU;CLU	5'UTR;TSS1500;Body;Body	chr8:27471954-27472523	TRUE
cg13980112	0.119382	0.373613	-0.254231	0.00210406	1	FGGY;FGGY;FGGY;FGGY	Body;Body;Body;Body		NA
cg08233218	0.789517	0.930664	-0.141148	0.00210613	1				TRUE
cg08115371	0.250265	0.512037	-0.261772	0.00211169	11	ODZ4	5'UTR		TRUE
cg19859993	0.364423	0.533767	-0.169345	0.00211738	1	IL19;IL19	Body;Body		TRUE
cg08420611	0.0812447	0.175667	-0.0944221	0.00212037	5				NA
cg08577812	0.742728	0.848652	-0.105924	0.00212135	9				NA
cg05275832	0.0754935	0.243113	-0.16762	0.00212405	2				TRUE
cg19526146	0.587191	0.684741	-0.0975504	0.00213811	11				NA
cg26980920	0.0930285	0.266184	-0.173156	0.00214213	10				NA
cg14351767	0.881015	0.910723	-0.0297085	0.002145	9	ZBTB5	Body		NA
cg27392990	0.486281	0.764106	-0.277825	0.00215605	4	SEPT11;SEPT11	Body;Body		TRUE
cg04570452	0.0231858	0.0572841	-0.0340983	0.00215964	16	SLC7A5P2	TSS200	chr16:21531112-21532123	NA
cg07451803	0.0417516	0.101411	-0.0596593	0.0021617	5				TRUE
cg16742914	0.241828	0.491021	-0.249193	0.00217321	4				NA
cg13592417	0.731825	0.76869	-0.0368654	0.00217343	10	EXOC6;EXOC6	Body;Body		NA
cg09613050	0.812661	0.842816	-0.0301554	0.00217423	19			chr19:29583946-29584264	NA
cg05936674	0.852437	0.925765	-0.073328	0.00217522	4	PDGFC;PDGFC	Body;Body		NA
cg19418346	0.150222	0.347673	-0.197451	0.00217631	3	ZBTB38	5'UTR		TRUE
cg18173230	0.109649	0.278375	-0.168726	0.00218089	2				TRUE
cg25802476	0.0419353	0.113148	-0.0712128	0.00218565	4	LIMCH1;LIMCH1;LIMCH1;LIMCH1;LIMCH1	5'UTR;Body;Body;Body;Body		NA
cg14503200	0.865239	0.789788	0.0754508	0.00219384	9	ROR2	Body	chr9:94486291-94487253	NA
cg03550075	0.674118	0.786091	-0.111973	0.00219495	12	SFRS8	Body	chr12:132276571-132276783	NA
cg09946076	0.306355	0.530278	-0.223923	0.00219544	2	BRE;BRE;BRE;BRE;BRE;BRE	Body;Body;Body;Body;Body;Body		TRUE
cg23999654	0.236826	0.301796	-0.0649706	0.00219652	14	TTC6	Body		NA
cg24064690	0.0983948	0.190003	-0.0916078	0.00220459	5	LOC101927460	Body		NA
cg19116142	0.640209	0.827617	-0.187408	0.0022113	5				NA
cg05458554	0.87829	0.920223	-0.0419334	0.00221608	8	TMEM64;TMEM64	Body;Body		TRUE
cg09041720	0.297911	0.242631	0.05528	0.0022188	6	C6orf195	TSS200	chr6:2634372-2634945	NA
cg01377932	0.0566935	0.229952	-0.173259	0.00222697	10				NA
cg01819148	0.622908	0.804086	-0.181178	0.0022304	5				TRUE
cg14903490	0.727633	0.886273	-0.15864	0.00223105	3				NA
cg13410153	0.108798	0.0680321	0.0407658	0.0022311	5	LOC101929710	Body		TRUE
cg03510302	0.850613	0.801014	0.0495998	0.00224085	2				NA
cg23729881	0.247529	0.293391	-0.0458622	0.00224482	3	IQSEC1	Body		NA
cg06647928	0.419627	0.588093	-0.168466	0.00224552	5				TRUE
cg13814657	0.0500352	0.145006	-0.0949712	0.0022476	1				NA
cg18875074	0.483765	0.638433	-0.154668	0.00225403	7				NA
cg01400750	0.751506	0.905676	-0.15417	0.00226127	4	ANAPC10	Body		TRUE
cg24339395	0.354165	0.686364	-0.332199	0.00226137	14				TRUE
cg02902712	0.192147	0.268265	-0.0761182	0.00226463	14	BCL11B;BCL11B;BCL11B;BCL11B	Body;Body;Body;Body	chr14:99711839-99713431	TRUE
cg16715461	0.768227	0.824098	-0.0558711	0.00227388	8	MTMR7	Body		NA
cg08206482	0.344254	0.455429	-0.111176	0.00227636	16	ITGAD	TSS200		NA
cg14805663	0.65356	0.865822	-0.212262	0.00228441	3				NA
cg24053992	0.0609293	0.148967	-0.0880376	0.00229138	1			chr1:119549144-119551320	NA
cg20235573	0.647621	0.721991	-0.0743702	0.00229188	2	AOX1;AOX1	ExonBnd;Body		NA
cg05302953	0.900737	0.869261	0.0314766	0.00229472	18			chr18:43651796-43652455	NA
cg15509952	0.138586	0.0974299	0.041156	0.00229787	10	BICC1	Body		NA
cg06102602	0.146818	0.32188	-0.175062	0.00230195	12				TRUE
cg25680645	0.838495	0.869419	-0.0309241	0.0023047	17	VPS53;VPS53	3'UTR;Body		NA
cg23017826	0.0385534	0.176068	-0.137514	0.00230511	13	ZDHHC20;ZDHHC20;ZDHHC20;ZDHHC20	Body;Body;Body;5'UTR		NA
cg06905762	0.0714678	0.129339	-0.0578712	0.00230807	5	GNB2L1;SNORD95	TSS1500;TSS1500	chr5:180673068-180673694	NA
cg14874563	0.717358	0.82754	-0.110182	0.0023125	3	ACKR2	5'UTR		NA
cg18440774	0.625782	0.713586	-0.0878047	0.00231527	4	YTHDC1;YTHDC1	Body;Body	chr4:69215304-69215921	NA
cg09138496	0.844198	0.896781	-0.0525831	0.00232823	1				NA
cg03411918	0.854299	0.654287	0.200012	0.00232952	16				NA
cg11989895	0.37542	0.508227	-0.132807	0.0023322	11	PACS1	Body		NA
cg27469358	0.0920839	0.281425	-0.189341	0.00234563	2				NA
cg24784042	0.11301	0.345421	-0.23241	0.00234969	3				NA
cg06054505	0.0408802	0.0770699	-0.0361897	0.00235054	9	C9orf106	TSS200	chr9:132082871-132083582	TRUE
cg13601318	0.937335	0.906024	0.0313104	0.00235285	4	NAF1;NAF1	Body;Body		NA
cg19347596	0.0942385	0.236523	-0.142285	0.0023562	17				NA
cg04945422	0.119843	0.389528	-0.269684	0.00235648	3				NA
cg01643712	0.0539376	0.2952	-0.241263	0.00235812	11				TRUE
cg07312631	0.0487041	0.12248	-0.0737762	0.00236558	12				TRUE
cg07241717	0.465437	0.518912	-0.0534758	0.00237042	22	PACSIN2	5'UTR	chr22:43410421-43411510	NA
cg22191793	0.147144	0.361172	-0.214028	0.00237349	3	CACNA2D3-AS1;CACNA2D3	TSS200;Body		NA
cg01248108	0.680179	0.880361	-0.200182	0.00237756	7	MDFIC;MDFIC;MDFIC;MDFIC	ExonBnd;ExonBnd;Body;Body		NA
cg22403767	0.922454	0.89137	0.0310841	0.00238146	18			chr18:74325809-74326082	TRUE
cg14053001	0.878676	0.942596	-0.0639201	0.00238669	2	PFN4	3'UTR		NA
cg13121213	0.88852	0.826048	0.0624719	0.00240159	7	MKLN1;MKLN1	Body;Body		NA
cg22745369	0.89834	0.940978	-0.0426379	0.00240918	6				TRUE
cg08223887	0.458486	0.57453	-0.116044	0.00242803	15				NA
cg18625956	0.50568	0.645705	-0.140025	0.00243679	6				NA
cg14601413	0.154041	0.368825	-0.214784	0.00244056	6				NA
cg21542303	0.18871	0.541788	-0.353078	0.00244149	4	NFKB1;NFKB1	Body;Body		NA
cg02387879	0.767564	0.871319	-0.103755	0.00244206	18	SETBP1;SETBP1	5'UTR;5'UTR		TRUE
cg22126211	0.323988	0.281183	0.0428054	0.00245622	3	SLITRK3	TSS200		NA
cg25348888	0.126242	0.273223	-0.146981	0.00246756	5				NA
cg16529912	0.125331	0.22663	-0.1013	0.00248629	11	TSPAN18	5'UTR		TRUE
cg00024937	0.155506	0.35867	-0.203163	0.00248654	1				NA
cg20030274	0.0482025	0.138786	-0.0905835	0.00249128	4	TBC1D9	Body		NA
cg07044938	0.0364426	0.0756303	-0.0391877	0.00249169	16				TRUE
cg14242526	0.643511	0.89751	-0.253999	0.0024951	7	NRCAM;NRCAM	5'UTR;5'UTR		TRUE
cg21566773	0.0321343	0.0737881	-0.0416537	0.00249774	10	NPFFR1	Body		NA
cg26164488	0.344613	0.583928	-0.239315	0.00250365	2				TRUE
cg11713424	0.173749	0.244143	-0.0703946	0.00251716	19	WDR88	Body		NA
cg23917009	0.498043	0.635596	-0.137553	0.0025268	8				TRUE
cg09645658	0.616399	0.796121	-0.179723	0.00253029	12	LIMA1;LIMA1;LIMA1;LIMA1	Body;Body;Body;Body		NA
cg14919082	0.182112	0.394329	-0.212217	0.00253094	2				NA
cg04247594	0.637566	0.713335	-0.0757689	0.00254135	20	DTD1	Body		TRUE
cg25549789	0.829739	0.933846	-0.104107	0.00255077	2	NHEJ1	Body		NA
cg25062017	0.795667	0.888717	-0.09305	0.00255602	2	SRD5A2	3'UTR		NA
cg05945726	0.606126	0.648458	-0.042332	0.00256826	7				NA
cg16379536	0.445427	0.484326	-0.0388986	0.00257609	15				NA
cg27519105	0.0795645	0.312256	-0.232692	0.00257642	1				NA
cg16625109	0.11721	0.153646	-0.0364358	0.00259899	2			chr2:175193398-175193764	TRUE
cg11435865	0.688301	0.814244	-0.125943	0.0026035	21				NA
cg21198684	0.118648	0.180185	-0.0615375	0.00260384	21	CBR3-AS1;CBR3-AS1;CBR3-AS1	Body;Body;Body		TRUE
cg12785993	0.122296	0.282175	-0.159878	0.00260479	2				TRUE
cg23781398	0.0845319	0.191239	-0.106708	0.002605	13	ATP12A	TSS200	chr13:25254393-25255093	NA
cg12545862	0.126973	0.368229	-0.241257	0.00260535	1	KIRREL;KIRREL	Body;Body		NA
cg17250262	0.0473376	0.0844272	-0.0370896	0.00260647	2	LBH	Body	chr2:30453566-30455655	NA
cg09063556	0.310081	0.417378	-0.107297	0.00260768	16	CMTM4;CMTM4	3'UTR;Body		NA
cg12599483	0.549581	0.692173	-0.142592	0.00262165	6				NA
cg24492744	0.722284	0.812791	-0.0905067	0.00263834	3	IQCJ-SCHIP1;IQCJ-SCHIP1;SCHIP1;SCHIP1;SCHIP1	Body;Body;Body;Body;Body		TRUE
cg03286535	0.0271844	0.062973	-0.0357886	0.00263966	15			chr15:90644998-90646164	NA
cg18177591	0.135443	0.265396	-0.129953	0.00264365	9	GNE;GNE;GNE;GNE;GNE	3'UTR;3'UTR;3'UTR;3'UTR;3'UTR		NA
cg07840446	0.266247	0.367975	-0.101728	0.00265624	4	PALLD;PALLD;PALLD	Body;Body;Body		TRUE
cg10108324	0.783951	0.915442	-0.131491	0.00266598	12				NA
cg00630090	0.138727	0.223222	-0.0844951	0.0026665	1				TRUE
cg16691830	0.221277	0.45453	-0.233253	0.00266879	7	DOCK4	Body		NA
cg18630030	0.0267596	0.0758102	-0.0490506	0.00267121	17	MIR548W	Body		NA
cg05487065	0.496918	0.711486	-0.214569	0.00267732	21	HLCS;HLCS;HLCS	Body;Body;Body		NA
cg04912588	0.663946	0.711733	-0.0477875	0.00268468	3	PAQR9-AS1	Body		NA
cg01883283	0.764667	0.817754	-0.053087	0.00268578	10	WBP1L	Body		TRUE
cg17420675	0.0620709	0.112923	-0.0508526	0.00269141	6				TRUE
cg20500839	0.805526	0.768408	0.0371177	0.00269234	11				NA
cg09605846	0.717882	0.802356	-0.0844742	0.00269711	10	PANK1;PANK1;PANK1	Body;Body;Body		NA
cg17183691	0.0270028	0.0653351	-0.0383323	0.00270004	5	CREBRF	Body		NA
cg19234613	0.851313	0.888677	-0.0373639	0.00271136	12	BTBD11	Body		TRUE
cg00592803	0.0727207	0.10898	-0.0362594	0.00271523	1	PHF13	Body	chr1:6672786-6675741	NA
cg06811300	0.295695	0.406627	-0.110932	0.00271569	6	ATXN1;ATXN1	5'UTR;5'UTR		TRUE
cg17793819	0.165544	0.0942086	0.0713351	0.00271641	8	ZHX2	TSS200	chr8:123792369-123794942	NA
cg13280925	0.411387	0.760082	-0.348695	0.00272077	6	SEC63	Body		NA
cg19904425	0.0530132	0.100819	-0.0478056	0.00272611	14	SERPINA12	TSS1500		NA
cg17172507	0.325131	0.469652	-0.144521	0.00273046	19				NA
cg18515405	0.444716	0.666093	-0.221378	0.00273357	11	PLET1	Body		NA
cg08243711	0.0349683	0.256309	-0.221341	0.00273392	3	COL8A1;COL8A1;MIR548G	5'UTR;5'UTR;Body		NA
cg20851013	0.670223	0.829042	-0.158819	0.00273832	10	VPS26A;VPS26A	Body;Body		NA
cg16793483	0.207696	0.327611	-0.119915	0.00274127	5	GFPT2	Body		TRUE
cg06389399	0.0234033	0.0539789	-0.0305757	0.00274445	3	MB21D2	Body		NA
cg25535666	0.247969	0.466252	-0.218283	0.00274852	2	AOX1	Body		NA
cg16934360	0.0268599	0.0817791	-0.0549192	0.0027546	4	PDLIM5;PDLIM5;PDLIM5;PDLIM5;PDLIM5;PDLIM5;PDLIM5;PDLIM5	5'UTR;5'UTR;Body;Body;Body;Body;Body;Body		NA
cg18754517	0.707286	0.875953	-0.168667	0.00275955	5	CDC42SE2;CDC42SE2;CDC42SE2;CDC42SE2	ExonBnd;ExonBnd;Body;Body		NA
cg20447485	0.811319	0.753455	0.0578646	0.00276285	5	KIF3A;KIF3A;KIF3A	Body;Body;Body		NA
cg19027454	0.516162	0.769382	-0.25322	0.00277242	1	ABCA4	Body		TRUE
cg14532395	0.0437836	0.108465	-0.0646811	0.00277273	3				NA
cg10117666	0.366803	0.5053	-0.138497	0.00278288	22	MMP11	Body		TRUE
cg05679867	0.257749	0.484305	-0.226557	0.00279292	12	PDE3A	Body		NA
cg14225257	0.0490233	0.0757187	-0.0266953	0.00279651	10				NA
cg09584249	0.178434	0.335688	-0.157254	0.00280178	12				NA
cg10850893	0.0497977	0.0932749	-0.0434771	0.00280189	8	ZDHHC2	Body		NA
cg13984092	0.693893	0.833885	-0.139991	0.00280231	9	STOM;STOM;STOM;STOM;STOM	Body;Body;Body;Body;Body		NA
cg06819996	0.163413	0.362872	-0.199459	0.00280977	13	LMO7;LMO7	Body;Body		NA
cg09832424	0.587508	0.909651	-0.322143	0.00281268	9				NA
cg22446538	0.699237	0.785844	-0.0866065	0.00282321	20	PLCB1;PLCB1	Body;Body		NA
cg26108120	0.333798	0.42088	-0.0870824	0.00282644	3	RYBP	Body		TRUE
cg11866396	0.123298	0.0924031	0.0308951	0.00282822	17	RPAIN;RPAIN;RPAIN;RPAIN;RPAIN;RPAIN;RPAIN;NUP88;RPAIN;RPAIN;RPAIN;RPAIN;RPAIN;RPAIN;RPAIN	TSS200;TSS200;TSS200;TSS200;TSS200;TSS200;TSS200;1stExon;TSS200;TSS200;TSS200;TSS200;TSS200;TSS200;TSS200	chr17:5322507-5323716	NA
cg14140612	0.941621	0.908814	0.0328065	0.00284374	5	FER;FER;FER	TSS200;Body;Body		NA
cg09222585	0.0214916	0.153507	-0.132015	0.00284686	9	CDKN2B-AS1;CDKN2B-AS1;CDKN2B-AS1;CDKN2B-AS1;CDKN2B-AS1;CDKN2B-AS1;CDKN2B-AS1;CDKN2B-AS1;CDKN2B-AS1	Body;Body;Body;Body;Body;Body;Body;Body;Body		NA
cg23525708	0.119258	0.353321	-0.234063	0.00284855	14	KIAA0247	Body		TRUE
cg02648589	0.507936	0.607789	-0.0998526	0.00285435	13	RASA3	Body	chr13:114879041-114879530	TRUE
cg10375745	0.684488	0.742208	-0.0577194	0.00285623	20	SUN5	Body		NA
cg00624853	0.198365	0.442153	-0.243788	0.0028607	21	RUNX1;RUNX1;RUNX1	Body;Body;Body		NA
cg21374048	0.0563104	0.102312	-0.0460016	0.00286423	17				TRUE
cg13751267	0.936583	0.891388	0.0451949	0.00286758	2	TTC30B	1stExon	chr2:178417295-178417961	NA
cg21664857	0.329569	0.398285	-0.068716	0.00286931	20				NA
cg24661860	0.226294	0.292606	-0.0663122	0.00286966	1	CASZ1;CASZ1	5'UTR;5'UTR		TRUE
cg11746806	0.352155	0.423834	-0.071679	0.00287397	17				NA
cg16001165	0.0677117	0.260443	-0.192731	0.00288883	4				TRUE
cg17449339	0.0671109	0.316622	-0.249511	0.00289826	3	ANKRD28;ANKRD28	5'UTR;Body		NA
cg09148176	0.71974	0.807222	-0.0874818	0.0029031	4	WWC2	Body		TRUE
cg00608701	0.79872	0.929561	-0.13084	0.00290863	20				NA
cg05821075	0.782845	0.829881	-0.0470352	0.00291221	1				NA
cg06894710	0.0330234	0.0723312	-0.0393078	0.00291918	10	C10orf11	Body		TRUE
cg20411792	0.91758	0.888506	0.0290735	0.00292474	9	UGCG	Body		NA
cg03409759	0.141901	0.251482	-0.109581	0.00293193	1			chr1:156474942-156475320	NA
cg14437092	0.924874	0.865574	0.0593006	0.00293376	14			chr14:66974369-66976235	NA
cg05179088	0.0265088	0.0711735	-0.0446646	0.00293518	11				TRUE
cg04794690	0.211981	0.474992	-0.263011	0.00294174	1			chr1:17764072-17765811	NA
cg20292908	0.584225	0.863817	-0.279593	0.00295031	5			chr5:172197482-172199606	NA
cg09558966	0.501737	0.736238	-0.234501	0.0029565	13				NA
cg12998118	0.227498	0.404108	-0.176609	0.0029593	16	EEF2K	Body		NA
cg14851460	0.262099	0.554633	-0.292534	0.00296183	1	OTUD3	3'UTR		NA
cg26444727	0.759223	0.874222	-0.114999	0.00296432	11	GALNT18	Body		TRUE
cg04160392	0.441255	0.609553	-0.168298	0.00296434	5				NA
cg01262680	0.67794	0.756612	-0.0786725	0.00296557	16	NKD1	Body	chr16:50613108-50613701	TRUE
cg19485280	0.662043	0.815449	-0.153407	0.00296599	2				NA
cg20894004	0.209653	0.404994	-0.19534	0.00298959	11	PDGFD;PDGFD	Body;Body		NA
cg18167946	0.126889	0.252249	-0.12536	0.00299707	12				TRUE
cg14655917	0.0523756	0.0859133	-0.0335377	0.00299806	7				NA
cg16703407	0.108767	0.278555	-0.169788	0.0029981	15	CSNK1G1	Body		NA
cg25409706	0.938864	0.89896	0.0399036	0.00300632	11	EXT2;EXT2;EXT2	Body;Body;Body		NA
cg22866411	0.307743	0.447009	-0.139266	0.00301168	3	CACNA2D3-AS1;CACNA2D3	Body;Body		NA
cg00993076	0.0388814	0.0980376	-0.0591561	0.00301861	7				NA
cg09604414	0.614917	0.654342	-0.0394245	0.00304107	6	EHMT2;EHMT2	Body;Body	chr6:31864897-31865419	NA
cg25950438	0.559245	0.518732	0.0405131	0.00304315	14	NPAS3;NPAS3;NPAS3;NPAS3	Body;Body;Body;Body		NA
cg07187143	0.883372	0.852005	0.0313665	0.00305016	7	PARP12;PARP12	Body;Body		NA
cg18882597	0.67749	0.835436	-0.157946	0.00305289	12				NA
cg26724967	0.0753613	0.225132	-0.149771	0.00306809	16	IL32;IL32;IL32;IL32;IL32;IL32;IL32;IL32	TSS1500;TSS200;TSS1500;TSS1500;TSS200;TSS200;TSS200;TSS1500		TRUE
cg19229557	0.310289	0.403015	-0.0927255	0.00307023	12	APPL2;APPL2;APPL2;APPL2	5'UTR;1stExon;Body;Body	chr12:105629690-105630099	NA
cg03252488	0.077883	0.133172	-0.055289	0.00307795	16	XYLT1	Body		NA
cg27404480	0.426344	0.509123	-0.0827789	0.00308595	5				NA
cg13966575	0.437902	0.501506	-0.0636039	0.00310755	8				TRUE
cg27179794	0.13268	0.412703	-0.280023	0.00311056	2				TRUE
cg23578188	0.0868566	0.185033	-0.0981762	0.00311435	21				TRUE
cg11518764	0.043439	0.162886	-0.119447	0.00311479	15				NA
cg26658571	0.334745	0.485994	-0.151249	0.00311527	7				NA
cg10272378	0.817696	0.88828	-0.0705831	0.00311712	17				NA
cg27269993	0.886398	0.811687	0.0747105	0.00312259	4	ALB	Body		TRUE
cg20400554	0.0747954	0.160334	-0.085539	0.00312839	20				NA
cg08187170	0.204692	0.378694	-0.174003	0.00312902	6	CDYL	Body		TRUE
cg22651463	0.152205	0.332186	-0.179981	0.0031334	2	GLS;GLS	Body;Body		NA
cg06139749	0.791477	0.876583	-0.0851061	0.00313573	7				TRUE
cg04864877	0.427636	0.659848	-0.232212	0.00314711	2	PLEKHM3	Body		NA
cg18371745	0.172125	0.279175	-0.10705	0.00315124	13				NA
cg00480840	0.942662	0.909519	0.0331431	0.00316765	6				TRUE
cg11522042	0.110647	0.255505	-0.144858	0.00317042	8	NCOA2	Body		NA
cg09553839	0.708172	0.786946	-0.0787739	0.00317323	10	CBARA1	5'UTR		TRUE
cg16396844	0.880086	0.837967	0.0421189	0.0031886	8	TMEM68;TMEM68;TMEM68	Body;Body;Body		NA
cg15400742	0.517945	0.755557	-0.237611	0.00319317	2	PUS10	Body		NA
cg18692195	0.0761338	0.249845	-0.173711	0.00319521	15	IQCH-AS1;IQCH-AS1	Body;Body		TRUE
cg22128954	0.93991	0.909604	0.0303065	0.003199	1			chr1:165086756-165087026	NA
cg05138203	0.0672591	0.0961368	-0.0288777	0.0032134	13	ITGBL1	TSS1500	chr13:102106165-102106488	NA
cg12708554	0.296195	0.631042	-0.334847	0.003216	2	USP40	Body		NA
cg15061436	0.633477	0.802368	-0.168891	0.00322067	1	CNIH3	Body		TRUE
cg23273465	0.519215	0.726057	-0.206841	0.00322218	2	CRIM1	Body	chr2:36584500-36584982	TRUE
cg00068412	0.887619	0.850632	0.0369866	0.00322529	1				NA
cg16364632	0.0933564	0.205048	-0.111692	0.0032254	1				NA
cg11224507	0.441283	0.598437	-0.157153	0.00323288	22	PACSIN2	5'UTR		NA
cg26414180	0.258254	0.504934	-0.246681	0.00324122	5				NA
cg14298509	0.84937	0.921653	-0.0722827	0.00325444	6	DAAM2	TSS1500	chr6:39760066-39760426	NA
cg19706121	0.107042	0.245612	-0.138569	0.00325811	6				NA
cg21079719	0.581271	0.720079	-0.138808	0.00325904	15				TRUE
cg05180627	0.73387	0.820861	-0.0869909	0.00326042	2	GLI2	Body		NA
cg14508198	0.168358	0.295467	-0.127109	0.00327235	3	U2SURP;U2SURP	ExonBnd;Body		NA
cg12162879	0.522501	0.488351	0.0341498	0.00327243	17	MYO1D;MYO1D	Body;Body		NA
cg05559888	0.254035	0.608153	-0.354117	0.00327614	9				NA
cg02992714	0.0247125	0.069238	-0.0445255	0.00327928	19	INSR;INSR	Body;Body		NA
cg18809326	0.187572	0.415828	-0.228255	0.00328476	10	PARD3;PARD3;PARD3;PARD3;PARD3;PARD3;PARD3;PARD3	Body;Body;Body;Body;Body;Body;Body;Body		NA
cg17367643	0.496644	0.629517	-0.132873	0.00328989	12	KRT5	Body		NA
cg19581424	0.102524	0.0749632	0.0275607	0.00329151	2	EML4;EML4	TSS200;TSS200	chr2:42396301-42396933	NA
cg05454781	0.0790708	0.180113	-0.101042	0.00330476	1	PEX14	Body		TRUE
cg21582112	0.763645	0.714094	0.049551	0.00330522	12	HOXC4;HOXC5;HOXC6;HOXC6	5'UTR;Body;TSS1500;5'UTR	chr12:54423427-54423712	NA
cg07407492	0.0403122	0.149646	-0.109334	0.00330968	10	DIP2C	Body	chr10:409201-409523	NA
cg06245352	0.054271	0.103295	-0.0490245	0.0033226	10	KCNMA1;KCNMA1;KCNMA1;KCNMA1;KCNMA1;KCNMA1	Body;Body;Body;Body;Body;Body		NA
cg00565679	0.677345	0.777172	-0.0998268	0.00333063	12				TRUE
cg24686386	0.07549	0.173799	-0.0983093	0.00334173	12	CRADD	Body		NA
cg08850700	0.0189027	0.0864424	-0.0675397	0.00334616	18	DTNA;DTNA;DTNA;DTNA;DTNA;DTNA;DTNA;DTNA;DTNA;DTNA;DTNA;DTNA	Body;Body;Body;Body;Body;Body;Body;Body;Body;Body;Body;Body		NA
cg16138839	0.0997575	0.193026	-0.0932681	0.0033499	8				NA
cg01925011	0.052225	0.185003	-0.132778	0.00336027	11	CCDC67	Body		NA
cg08457158	0.126241	0.187611	-0.06137	0.00336549	1				TRUE
cg19219503	0.905141	0.864165	0.0409761	0.00337713	10	ANKRD30A;ANKRD30A	1stExon;5'UTR	chr10:37414145-37414769	NA
cg15078203	0.805224	0.883872	-0.0786478	0.00338384	2			chr2:20646428-20647988	NA
cg22397469	0.728288	0.855393	-0.127105	0.00338575	20	CBFA2T2;CBFA2T2;CBFA2T2	5'UTR;Body;Body		NA
cg05522145	0.614957	0.587617	0.0273402	0.00338975	7			chr7:53254982-53255204	NA
cg21614201	0.107266	0.201747	-0.0944809	0.00343178	4	SYNPO2;SYNPO2;SYNPO2	Body;Body;Body		TRUE
cg03422927	0.0698153	0.236058	-0.166242	0.00343384	1	DDAH1;DDAH1	Body;5'UTR		NA
cg08881393	0.44025	0.489719	-0.0494691	0.00343618	8	DNAJC5B	5'UTR		NA
cg09047486	0.244327	0.398078	-0.153752	0.00344174	10	GBF1;GBF1;GBF1	Body;Body;Body		NA
cg20049923	0.413773	0.503792	-0.0900187	0.00344184	7	CDK6;CDK6	Body;Body		NA
cg11473803	0.447181	0.510894	-0.0637137	0.00345384	5				NA
cg14105536	0.755836	0.81057	-0.0547343	0.00346237	6	GPR115;GPR115	5'UTR;1stExon		NA
cg02064414	0.0496885	0.0926138	-0.0429252	0.00346308	14				NA
cg25042465	0.75547	0.714434	0.0410361	0.0034673	8	SNTG1	5'UTR	chr8:50822270-50822860	NA
cg17212834	0.721385	0.756879	-0.0354937	0.0034736	5				NA
cg05118735	0.490307	0.650964	-0.160657	0.00347444	2	SCTR	Body		NA
cg03657435	0.515011	0.557527	-0.0425157	0.00347768	6	STXBP5-AS1	Body		NA
cg18120259	0.0983401	0.143331	-0.0449907	0.00347833	6	LOC100132354	Body		TRUE
cg06536308	0.578996	0.747456	-0.16846	0.00348307	5	CPEB4;CPEB4;CPEB4;CPEB4;CPEB4	Body;Body;Body;5'UTR;5'UTR		NA
cg23435267	0.192067	0.367847	-0.17578	0.00348365	13	LINC00598;LINC00598;LINC00598	Body;Body;Body		NA
cg01974370	0.0378857	0.0769485	-0.0390627	0.00348507	1	NBPF20;NBPF10;NBPF10	Body;Body;Body		NA
cg22192495	0.743323	0.814946	-0.0716224	0.00348751	2	KLHL29	Body		NA
cg25876586	0.445314	0.391506	0.0538078	0.00349378	8			chr8:75262521-75263044	NA
cg06046344	0.862422	0.833977	0.0284452	0.00349937	11	SLC22A11	Body	chr11:64329520-64329825	NA
cg19662708	0.106339	0.144124	-0.0377849	0.00350315	11	TEAD1	5'UTR		NA
cg16669388	0.40766	0.632963	-0.225302	0.00350418	9	FANCC;FANCC;FANCC	Body;Body;Body		NA
cg18470925	0.396387	0.532314	-0.135927	0.00351639	14				NA
cg08270713	0.0294088	0.0594674	-0.0300586	0.0035166	18	PTPRM;PTPRM	Body;Body		NA
cg07051270	0.0198914	0.0547666	-0.0348752	0.00351897	22				NA
cg22108567	0.0651194	0.157232	-0.092113	0.00352541	7	MIR589;FBXL18	TSS200;Body	chr7:5534384-5534766	NA
cg13275070	0.0362334	0.109851	-0.0736171	0.00352672	15				NA
cg03419542	0.082439	0.0459686	0.0364703	0.00353069	9	PCSK5	Body		NA
cg10529072	0.0802729	0.202281	-0.122008	0.00353199	2	TANC1;TANC1	Body;Body		NA
cg19070398	0.278975	0.473658	-0.194683	0.00353683	20			chr20:814120-814755	NA
cg25880785	0.616399	0.646343	-0.0299443	0.00353715	5				NA
cg11991607	0.0385387	0.157625	-0.119087	0.00353799	6				NA
cg10871581	0.947332	0.916736	0.0305953	0.00355571	8	DPYS	Body		NA
cg27108109	0.23846	0.276704	-0.0382437	0.00356052	4	HOPX;HOPX;HOPX	5'UTR;5'UTR;5'UTR	chr4:57521621-57522703	NA
cg13159359	0.884344	0.841589	0.0427545	0.00356104	10				NA
cg21408294	0.783513	0.812171	-0.0286583	0.00358445	1	GJA4	TSS1500	chr1:35258564-35258791	NA
cg02156130	0.599993	0.716756	-0.116763	0.00358711	10				NA
cg12579644	0.65969	0.613572	0.0461181	0.00359139	11	PPP6R3;PPP6R3;PPP6R3;PPP6R3;PPP6R3;PPP6R3	5'UTR;5'UTR;5'UTR;5'UTR;5'UTR;5'UTR		NA
cg15488272	0.64993	0.71615	-0.0662201	0.00360009	6	SYNE1;SYNE1	Body;Body		NA
cg09356916	0.229292	0.314581	-0.0852888	0.00360194	4				TRUE
cg07324116	0.0833518	0.249068	-0.165716	0.00360885	5	MSH3	Body		TRUE
cg23362937	0.369795	0.557105	-0.187309	0.00361749	17	SMG6;SMG6	TSS1500;Body		NA
cg03214420	0.225743	0.346658	-0.120914	0.00362733	19	C19orf61	5'UTR	chr19:44258613-44259343	NA
cg09743872	0.818846	0.769125	0.0497207	0.00363633	3				NA
cg18856776	0.030315	0.0716838	-0.0413688	0.00364727	3				NA
cg25902053	0.108027	0.167991	-0.0599639	0.00364738	3	LINC00578	Body		NA
cg00976692	0.129175	0.182586	-0.0534108	0.00364841	11	MEN1;MEN1;MEN1;MEN1;MEN1;MEN1;MEN1;MEN1;MEN1;MEN1	TSS200;5'UTR;1stExon;5'UTR;5'UTR;5'UTR;5'UTR;1stExon;TSS200;1stExon	chr11:64577277-64578349	NA
cg15649817	0.282543	0.411584	-0.129041	0.00366043	8	C8orf34	Body		NA
cg06424508	0.795722	0.887046	-0.0913247	0.0036722	8			chr8:8243559-8243984	TRUE
cg15040252	0.495798	0.606162	-0.110364	0.00367435	14	SEC23A	5'UTR		NA
cg19176559	0.0795111	0.0456739	0.0338372	0.00367733	17			chr17:56031843-56033160	NA
cg10724292	0.516484	0.562743	-0.0462598	0.00368754	17	THCAT158;THCAT158	Body;Body		NA
cg25499678	0.0695013	0.223786	-0.154285	0.00369109	12				NA
cg26034770	0.398331	0.569106	-0.170775	0.00369217	7				NA
cg24574692	0.143357	0.215289	-0.071932	0.00369805	2			chr2:241922777-241923143	TRUE
cg05697086	0.941545	0.909314	0.0322315	0.00370109	3			chr3:120067499-120068531	NA
cg10028625	0.0690724	0.157951	-0.088879	0.00370937	3	ECT2	Body		TRUE
cg13490895	0.0634308	0.0388711	0.0245597	0.00372247	10				TRUE
cg14088957	0.510805	0.470332	0.0404731	0.00372279	7	MESTIT1;MEST;MEST;MEST	TSS200;TSS1500;TSS200;5'UTR	chr7:130130739-130133111	NA
cg00815649	0.493112	0.574879	-0.0817666	0.00373195	10	LARP4B	Body		NA
cg20002935	0.541271	0.711024	-0.169753	0.00373762	2	GLI2	Body		TRUE
cg18012521	0.0477823	0.0840618	-0.0362795	0.00374303	8	BMP1;BMP1;BMP1;BMP1	Body;Body;Body;Body	chr8:22034373-22034772	NA
cg02981094	0.875345	0.838478	0.0368678	0.00374975	11	OR5A2	TSS1500		NA
cg16647671	0.407685	0.554026	-0.146342	0.00376926	2				NA
cg06791446	0.217886	0.296395	-0.0785093	0.00377027	10	FGFR2;FGFR2;FGFR2;FGFR2;FGFR2;FGFR2;FGFR2	5'UTR;5'UTR;5'UTR;5'UTR;TSS1500;5'UTR;5'UTR	chr10:123356616-123358285	NA
cg23371476	0.13315	0.35271	-0.219561	0.00377164	2				TRUE
cg09278484	0.0966556	0.362338	-0.265683	0.00377632	17	STX8;STX8	Body;Body		NA
cg12372401	0.727195	0.851341	-0.124146	0.00377831	1	LUZP1;LUZP1	5'UTR;5'UTR		TRUE
cg23590709	0.0220627	0.0496123	-0.0275496	0.00378995	22	ZNRF3	Body		NA
cg06421527	0.585494	0.787855	-0.202361	0.00379642	12				NA
cg09831486	0.166708	0.229048	-0.0623402	0.00380122	6				NA
cg00368338	0.393091	0.507557	-0.114466	0.00380744	5	GFPT2	Body		NA
cg01607932	0.608909	0.818278	-0.209369	0.00380842	3			chr3:5028409-5028903	TRUE
cg02311189	0.416298	0.377738	0.0385597	0.00381775	20	TMC2	Body	chr20:2539133-2539877	NA
cg18857712	0.539344	0.783948	-0.244604	0.00382078	10	C10orf11	Body		NA
cg24015472	0.164937	0.391243	-0.226306	0.00382247	11	SAA1;SAA1	TSS1500;TSS1500		NA
cg12552770	0.932863	0.867463	0.0654	0.00382477	15	IREB2	Body		NA
cg01653532	0.634204	0.808078	-0.173874	0.00382688	17	YPEL2	Body		TRUE
cg04287416	0.0625467	0.224014	-0.161468	0.00382871	3	LINC00881;LINC00880;LINC00881	ExonBnd;Body;Body		NA
cg20486607	0.750796	0.842279	-0.091483	0.00383355	6	BVES-AS1;POPDC3;POPDC3	Body;Body;5'UTR		TRUE
cg21081352	0.0376745	0.0709277	-0.0332533	0.0038457	9	C9orf3;C9orf3;C9orf3	Body;Body;Body		NA
cg18148659	0.476732	0.744237	-0.267506	0.00384828	15	DENND4A;DENND4A	3'UTR;3'UTR		NA
cg07259905	0.596238	0.853283	-0.257045	0.00384997	12				TRUE
cg09712306	0.396443	0.643857	-0.247414	0.00385732	20	AURKA;AURKA;AURKA;AURKA;AURKA;AURKA	Body;Body;Body;Body;Body;Body		NA
cg22828643	0.68043	0.836317	-0.155888	0.00386433	1	MGC27382	Body		NA
cg22350438	0.21167	0.39573	-0.18406	0.00386732	1	SYNC;RBBP4;SYNC;RBBP4;RBBP4	Body;3'UTR;Body;3'UTR;3'UTR		TRUE
cg20095338	0.235317	0.190872	0.0444454	0.00386988	12	NAP1L1;NAP1L1;NAP1L1;NAP1L1	1stExon;1stExon;5'UTR;5'UTR	chr12:76477717-76479131	NA
cg07647154	0.0379876	0.0662277	-0.0282401	0.0038766	4				TRUE
cg00004322	0.82735	0.90027	-0.07292	0.00389698	15	CYP19A1;CYP19A1	Body;Body		NA
cg14906130	0.0693339	0.30476	-0.235426	0.00389912	11	MIR3163;PC;PC	TSS1500;5'UTR;5'UTR		NA
cg13169081	0.767619	0.828712	-0.0610936	0.00389973	2	MEIS1	Body	chr2:66672431-66673636	NA
cg03461013	0.293753	0.353413	-0.0596607	0.00390569	2	CYP1B1-AS1	Body		NA
cg24758370	0.770999	0.804562	-0.0335633	0.00392231	13				NA
cg20788673	0.747847	0.776353	-0.0285068	0.00392291	1	IFI16;IFI16	5'UTR;5'UTR		NA
cg10550982	0.240469	0.21102	0.0294487	0.00392737	1				NA
cg22816252	0.790042	0.86521	-0.0751685	0.00393323	1	NTPCR	Body		NA
cg20503282	0.139571	0.2357	-0.0961296	0.00393874	10	PLXDC2;PLXDC2	Body;Body		NA
cg10665924	0.525841	0.7447	-0.21886	0.00394915	4				TRUE
cg16718581	0.374221	0.53309	-0.158869	0.00395241	12	ANKLE2	Body	chr12:133337981-133338989	NA
cg27046079	0.593167	0.634931	-0.0417648	0.00395354	19			chr19:59049778-59050304	NA
cg14422093	0.147161	0.255513	-0.108351	0.00397	1				TRUE
cg09575551	0.12929	0.275558	-0.146268	0.00397235	1				NA
cg19472312	0.310166	0.402537	-0.092371	0.00397723	21	KCNJ6	5'UTR		TRUE
cg25509467	0.0945549	0.190496	-0.0959412	0.00398039	20			chr20:30618793-30619138	NA
cg25864727	0.821208	0.852907	-0.0316992	0.0039899	21	NCRNA00158	Body		NA
cg23397377	0.0600243	0.102475	-0.0424504	0.00399024	14	AKAP6	5'UTR		NA
cg14208434	0.671532	0.80667	-0.135138	0.00399137	8	SAMD12;SAMD12	Body;Body		NA
cg02037503	0.254602	0.223553	0.0310491	0.00399817	14	ACIN1;ACIN1;ACIN1;ACIN1;ACIN1;ACIN1	1stExon;1stExon;Body;Body;Body;5'UTR		NA
cg02073775	0.906367	0.951799	-0.0454322	0.00400055	5	MAP1B	Body		TRUE
cg03065507	0.187964	0.311348	-0.123384	0.00400398	2	MIR4435-2HG;MIR4435-2HG	Body;Body		NA
cg00499159	0.733902	0.675103	0.0587985	0.00400664	4	KCNIP4;NCRNA00099	5'UTR;TSS200		NA
cg14778651	0.213993	0.40062	-0.186627	0.00400794	17	PRKCA	Body		TRUE
cg26871153	0.73881	0.767176	-0.0283659	0.00400995	3				NA
cg02238903	0.349232	0.628249	-0.279017	0.00402029	18	CTIF;CTIF	Body;Body		TRUE
cg02897385	0.0135762	0.0469779	-0.0334018	0.00402059	5	ARHGAP26;ARHGAP26	Body;Body		NA
cg18282005	0.045917	0.0824368	-0.0365198	0.00402362	1	DUSP10;DUSP10;DUSP10	Body;Body;Body		NA
cg00262563	0.0404993	0.221747	-0.181247	0.00402416	9	SHB	Body		NA
cg25064490	0.701383	0.84922	-0.147837	0.00402655	1				NA
cg12511310	0.914457	0.944225	-0.0297686	0.00403025	11	GALNTL4	Body		TRUE
cg07552130	0.0345299	0.0624177	-0.0278877	0.00403102	18	LDLRAD4	5'UTR	chr18:13217073-13219044	NA
cg22982428	0.459119	0.72046	-0.261341	0.00403461	2				NA
cg16859420	0.0733741	0.0431163	0.0302578	0.00403789	8				TRUE
cg05475107	0.341997	0.572429	-0.230432	0.00405122	3	SCHIP1	Body		TRUE
cg18233217	0.730255	0.68119	0.0490653	0.00406155	13				NA
cg22251207	0.733695	0.906039	-0.172344	0.00407975	1				NA
cg11947187	0.04937	0.0951572	-0.0457872	0.00408387	8	TG	Body		TRUE
cg06760466	0.918788	0.886669	0.0321198	0.00408422	2				NA
cg09831577	0.672102	0.782102	-0.11	0.00409042	7	RSBN1L	Body		TRUE
cg15344011	0.0464705	0.0885014	-0.0420309	0.00409549	10	PIK3AP1	Body		TRUE
cg19188997	0.142043	0.215212	-0.073169	0.0041006	2	STAT4;STAT4	Body;Body		NA
cg07664257	0.0438609	0.123436	-0.0795754	0.00410108	3				NA
cg01847274	0.115062	0.185695	-0.0706329	0.00410236	2				TRUE
cg02793158	0.583124	0.767228	-0.184103	0.00410257	2	LIMS2;LIMS2;LIMS2;LIMS2	Body;Body;Body;5'UTR		NA
cg11186864	0.839436	0.963287	-0.12385	0.00410783	3	TRIM59	TSS1500	chr3:160167184-160168200	NA
cg16561172	0.0675464	0.0329281	0.0346183	0.00412046	8			chr8:128746250-128746480	NA
cg04768998	0.13002	0.297071	-0.16705	0.00412559	2	WIPF1;WIPF1	5'UTR;TSS1500		NA
cg12248872	0.931986	0.902871	0.0291155	0.00413628	12	PPHLN1;PPHLN1;PPHLN1;PPHLN1;PPHLN1;PPHLN1;PPHLN1;PPHLN1	Body;Body;Body;Body;Body;Body;Body;Body		NA
cg04177989	0.433394	0.36059	0.0728043	0.00413918	13	LINC00564	TSS1500		NA
cg05808565	0.0232927	0.089935	-0.0666423	0.00414238	12	RBMS2	TSS1500		NA
cg23820589	0.855882	0.796071	0.0598107	0.00415027	1	PRKCZ;PRKCZ	Body;5'UTR		NA
cg22602094	0.16309	0.52424	-0.361151	0.00415181	5	ADAMTS16	Body		NA
cg26353738	0.28778	0.246264	0.0415158	0.00415215	6	PLA2G7;PLA2G7	5'UTR;5'UTR	chr6:46702736-46703316	NA
cg10519906	0.585951	0.734142	-0.148191	0.00415587	6	C6orf106;C6orf106	Body;Body		TRUE
cg15745401	0.698521	0.836893	-0.138372	0.00415731	11	P2RY6;P2RY6	TSS1500;TSS1500	chr11:72975469-72975797	NA
cg24935223	0.442748	0.505154	-0.0624067	0.00415731	11	SOX6;SOX6;SOX6;SOX6	Body;Body;Body;Body		NA
cg02004165	0.469544	0.724035	-0.254491	0.00416067	2				TRUE
cg19052410	0.51546	0.547739	-0.0322793	0.00416375	15	PWRN1	Body		NA
cg14678690	0.0377984	0.0664789	-0.0286805	0.00417993	18	FHOD3;FHOD3;FHOD3	Body;Body;Body		NA
ch.14.1187653R	0.0628763	0.137823	-0.0749462	0.00418551	14	SNW1	Body		NA
cg22904179	0.33567	0.637883	-0.302212	0.00418586	3	ERC2	3'UTR		NA
cg14609668	0.0950796	0.188706	-0.0936265	0.00418855	9	IL11RA	TSS1500		NA
cg11911620	0.179511	0.423764	-0.244253	0.00419388	7	LOC101927630	Body		NA
cg11611354	0.100629	0.227251	-0.126622	0.00420133	1				NA
cg13808022	0.357763	0.507325	-0.149562	0.00420167	21				TRUE
cg09665975	0.151936	0.394052	-0.242115	0.00420877	2	SLC25A12;SLC25A12	Body;Body		NA
cg15608645	0.092501	0.169919	-0.0774178	0.00421607	3				TRUE
cg12667792	0.0116608	0.0374576	-0.0257968	0.00422527	5	ZNF366	5'UTR		TRUE
cg05493443	0.669179	0.793285	-0.124106	0.00422753	11				NA
cg09665968	0.0270572	0.0722434	-0.0451862	0.00424428	10				NA
cg20523100	0.0559825	0.0832469	-0.0272645	0.004253	2				TRUE
cg21648720	0.642375	0.877674	-0.235299	0.00425372	16	KIAA0513;KIAA0513;KIAA0513	5'UTR;5'UTR;5'UTR		NA
cg19242174	0.396654	0.590104	-0.19345	0.00426007	7	LAMB1	Body		NA
cg26794993	0.137403	0.203978	-0.0665751	0.00426478	15				NA
cg00281153	0.244201	0.213098	0.0311033	0.00426992	16	TERF2IP;KARS;KARS	Body;TSS1500;TSS1500	chr16:75681264-75682579	NA
cg06295519	0.611925	0.7922	-0.180275	0.00427388	11	MMP13	Body		NA
cg01527159	0.21195	0.183134	0.0288166	0.00428553	19			chr19:21657569-21658035	NA
cg20984902	0.836038	0.894097	-0.0580587	0.00429159	14	TTC6	Body		NA
cg11021529	0.0415967	0.0701974	-0.0286008	0.00430239	12				NA
cg18666379	0.18784	0.325353	-0.137513	0.0043087	10			chr10:44500981-44501270	NA
cg25121007	0.810449	0.83521	-0.0247606	0.00431482	7	GRM8;GRM8;GRM8	Body;Body;Body		NA
cg11059973	0.0623406	0.158166	-0.0958258	0.0043181	12	MVK;MVK;MVK	Body;Body;Body		NA
cg15994604	0.0371485	0.123051	-0.0859029	0.00432152	11	EHF	Body		TRUE
cg18588204	0.63762	0.596783	0.0408369	0.00432377	8	RAD21-AS1;MIR3610;RAD21	Body;TSS1500;TSS1500	chr8:117886284-117887319	NA
cg19734723	0.580684	0.777576	-0.196891	0.00432571	6	BTN2A2;BTN2A2;BTN2A2;BTN2A2;BTN2A2;BTN2A2	Body;Body;Body;Body;Body;Body		NA
cg11389793	0.556686	0.664351	-0.107665	0.00432578	6				NA
cg15825375	0.941624	0.907715	0.0339096	0.00432981	8	RUNX1T1;RUNX1T1;RUNX1T1;RUNX1T1;RUNX1T1;RUNX1T1;RUNX1T1;RUNX1T1;RUNX1T1;RUNX1T1;RUNX1T1;RUNX1T1;RUNX1T1;RUNX1T1;RUNX1T1	Body;Body;Body;Body;Body;Body;Body;Body;Body;Body;Body;Body;Body;Body;Body		NA
cg08418751	0.960567	0.924886	0.0356808	0.00433231	7	MAGI2;MAGI2	Body;Body		NA
cg04580625	0.346328	0.43477	-0.0884418	0.00434681	2				NA
cg16809217	0.760551	0.81045	-0.0498993	0.00434788	11	ATL3;ATL3	Body;5'UTR	chr11:63438301-63439314	NA
cg12322073	0.457705	0.428131	0.0295736	0.00435763	12				NA
cg11888982	0.117508	0.263185	-0.145677	0.00436076	8				TRUE
cg14182819	0.478553	0.518931	-0.0403773	0.00437072	20			chr20:48626436-48626976	NA
cg11397668	0.233625	0.384548	-0.150923	0.00437894	8	NCOA2	Body		NA
cg05304905	0.482419	0.724314	-0.241896	0.00438717	1	ABCA4	Body		NA
cg12768975	0.72469	0.756353	-0.0316638	0.00439207	19	C3	TSS1500		NA
cg15060215	0.831611	0.791901	0.0397102	0.00439617	12	TMEM117;TMEM117;TMEM117;TMEM117	Body;Body;Body;Body		NA
cg15852732	0.440893	0.551804	-0.110911	0.0043988	1				TRUE
cg09306107	0.179176	0.318732	-0.139555	0.00440597	17				NA
cg06093152	0.0919472	0.236623	-0.144676	0.00440644	1				TRUE
cg00245778	0.56421	0.635794	-0.0715846	0.00442478	1	TOR3A	3'UTR		NA
cg17918185	0.41595	0.592927	-0.176977	0.00443033	5				NA
cg13770799	0.751343	0.786828	-0.0354845	0.00443315	18				NA
cg09173378	0.0395134	0.11653	-0.0770161	0.00443475	1	KCNT2	Body		TRUE
cg21769463	0.710106	0.847079	-0.136973	0.00446149	7				NA
cg14435695	0.342735	0.37129	-0.0285551	0.00446321	11	PHOX2A	3'UTR	chr11:71950815-71951408	TRUE
cg02349334	0.448618	0.565196	-0.116578	0.00447281	13	LMO7;LMO7	5'UTR;Body		TRUE
cg07599772	0.682029	0.861472	-0.179443	0.00447354	7	DOCK4	Body		NA
cg14202732	0.249122	0.457463	-0.208341	0.00448749	16				NA
cg25804857	0.342823	0.610526	-0.267703	0.00449887	11	ZBTB16;ZBTB16	Body;Body		NA
cg17838848	0.0314738	0.0739986	-0.0425248	0.00450762	5	DPYSL3	Body	chr5:146832560-146833938	NA
cg00980106	0.243736	0.497238	-0.253502	0.0045095	20	LINC01272	3'UTR		NA
cg17591816	0.249801	0.45221	-0.202409	0.00452536	1	DNM3;DNM3	Body;Body		TRUE
cg00330857	0.642145	0.616765	0.0253799	0.00452662	7	PILRA;PILRA;PILRA	Body;Body;Body		NA
cg24405417	0.164741	0.417724	-0.252983	0.00453349	6	LOC100507406;LOC100507406	Body;Body		NA
cg10835651	0.393257	0.523432	-0.130175	0.00454178	11	ABTB2	Body		TRUE
cg10699177	0.714223	0.870422	-0.1562	0.00454231	3				NA
cg14475969	0.734923	0.763284	-0.0283613	0.00454366	14			chr14:74959680-74960907	NA
cg03088741	0.618499	0.715862	-0.0973629	0.00454655	7	RBM33	Body		NA
cg02606840	0.374962	0.722401	-0.347439	0.00455115	2	MGAT4A;MGAT4A	TSS1500;Body		NA
cg01060989	0.853153	0.890804	-0.0376511	0.00455233	1				TRUE
cg18013847	0.675187	0.780338	-0.105151	0.00456144	9				TRUE
cg04739593	0.102995	0.0696628	0.0333322	0.00456439	12	CKAP4	Body	chr12:106640880-106642374	NA
cg13311549	0.88258	0.825919	0.0566612	0.00456543	7	OSBPL3;OSBPL3;OSBPL3;OSBPL3	5'UTR;5'UTR;5'UTR;5'UTR		TRUE
cg13133835	0.117125	0.17451	-0.0573857	0.00457433	12				TRUE
cg09086691	0.778128	0.904986	-0.126858	0.00458101	20	TTI1;TTI1	Body;Body		NA
cg00763961	0.241274	0.452918	-0.211644	0.00458352	9	TMEM38B	Body		NA
cg24843790	0.355162	0.513764	-0.158602	0.00458892	21				NA
cg16932776	0.21124	0.363207	-0.151967	0.0046004	7	AHR	Body		NA
cg17564739	0.0775953	0.17615	-0.0985547	0.0046014	8				NA
cg06160092	0.0417785	0.166298	-0.12452	0.00460349	13				NA
cg16314263	0.664624	0.624078	0.0405458	0.00460385	12	A2M	Body		NA
cg20622308	0.758138	0.696139	0.0619993	0.00460907	15				NA
cg09673602	0.116288	0.0831683	0.0331195	0.00461178	6	RNF39;RNF39	Body;Body	chr6:30042918-30043500	TRUE
cg00813264	0.733218	0.77266	-0.0394413	0.00461201	3				NA
cg10269608	0.94576	0.911179	0.0345806	0.00461956	4	USP53	5'UTR		NA
cg06786153	0.0246045	0.0608765	-0.036272	0.00461988	15	TBC1D2B;TBC1D2B	Body;Body		TRUE
cg21143956	0.0586588	0.106706	-0.048047	0.00462653	8				NA
cg15912091	0.866379	0.808829	0.0575503	0.00462791	6	TARID	Body	chr6:134210639-134211218	NA
cg04805794	0.830231	0.908626	-0.0783953	0.00463127	7				NA
cg16168876	0.619558	0.790788	-0.17123	0.00463317	12	CACNA1C;CACNA1C;CACNA1C;CACNA1C;CACNA1C;CACNA1C;CACNA1C;CACNA1C;CACNA1C;CACNA1C;CACNA1C;CACNA1C;CACNA1C;CACNA1C;CACNA1C;CACNA1C;CACNA1C;CACNA1C;CACNA1C;CACNA1C;CACNA1C;CACNA1C;CACNA1C	Body;Body;Body;Body;Body;Body;Body;Body;Body;Body;Body;Body;Body;Body;Body;Body;Body;Body;Body;Body;Body;Body;Body		TRUE
cg05804513	0.885222	0.84844	0.0367824	0.00463366	14				NA
cg08709228	0.0457856	0.102958	-0.0571725	0.00465152	16	ZFHX3;ZFHX3	Body;Body		NA
cg02940599	0.438044	0.463052	-0.0250081	0.00465392	10				NA
cg03009864	0.896453	0.929313	-0.03286	0.00467556	16	MIR1972-1;MIR1972-2;PDXDC2P	TSS1500;TSS1500;Body		NA
cg14239612	0.570542	0.813219	-0.242677	0.00468603	1				NA
cg17223879	0.919561	0.892264	0.0272974	0.00469034	4	TAPT1	3'UTR		NA
cg17823712	0.0436771	0.0892254	-0.0455483	0.00469571	3	GNAI2;GNAI2;GNAI2;GNAI2;GNAI2	5'UTR;Body;5'UTR;5'UTR;Body		NA
cg25529875	0.0564564	0.214716	-0.158259	0.0046991	6	GFOD1	Body		TRUE
cg00832327	0.227485	0.363994	-0.136509	0.00470139	21				NA
cg21322417	0.319992	0.603508	-0.283516	0.0047084	16	CHD9;CHD9	Body;Body		NA
cg00844429	0.722142	0.753551	-0.0314093	0.00472388	14	MIR487B;MIR381	TSS1500;TSS1500		NA
cg02380641	0.182574	0.223781	-0.0412078	0.00472395	9	LPAR1;LPAR1	Body;Body		TRUE
cg05162858	0.773748	0.893546	-0.119797	0.00472767	10				TRUE
cg24863894	0.0469781	0.0895418	-0.0425637	0.00473031	10				NA
cg25339908	0.619579	0.652179	-0.0325992	0.00473094	18				NA
cg27628849	0.662159	0.805801	-0.143642	0.00473413	4	PHF17;PHF17	Body;Body		TRUE
cg22448679	0.641955	0.611128	0.0308272	0.00474712	5				NA
cg18560571	0.061887	0.0910009	-0.0291139	0.00475611	14	CCDC88C	Body	chr14:91755280-91755564	NA
cg24706532	0.853295	0.814315	0.0389801	0.00475635	12	GALNT9	Body	chr12:132880703-132882253	NA
cg19108772	0.0604906	0.228474	-0.167983	0.00476187	12	FMNL3;FMNL3	Body;Body		NA
cg15796521	0.18965	0.254389	-0.0647396	0.004764	2	VWA3B	Body		NA
cg11576100	0.0554676	0.242043	-0.186575	0.00476896	19	PEPD;PEPD;PEPD	Body;Body;Body	chr19:33878782-33878985	NA
cg21870229	0.0636644	0.0910558	-0.0273914	0.00477103	21	PDXK	Body	chr21:45148454-45149262	NA
cg02524834	0.302157	0.64294	-0.340784	0.00478574	6	CCND3;CCND3	5'UTR;5'UTR		TRUE
cg15003548	0.431593	0.540389	-0.108796	0.00478721	5	CYSTM1	Body		NA
cg22386492	0.592013	0.744645	-0.152632	0.00478817	1	KIAA1026;KIAA1026	Body;Body		NA
cg22478240	0.0826974	0.192881	-0.110183	0.00479128	10				NA
cg05109308	0.503549	0.529548	-0.0259991	0.00479818	20			chr20:44599805-44601207	NA
cg16333793	0.173532	0.331302	-0.15777	0.00480685	21	LOC100506403	Body		NA
cg23412112	0.564697	0.537797	0.0269	0.00480705	11	OR4D5	TSS1500		NA
cg12149609	0.337151	0.396804	-0.0596528	0.00481084	20	JPH2;JPH2	TSS1500;TSS1500		TRUE
cg01457865	0.206323	0.17026	0.0360631	0.00481116	12	YBX3;YBX3	Body;Body		NA
cg09265658	0.510785	0.479003	0.0317821	0.00481553	3				NA
cg26808134	0.963381	0.921971	0.0414104	0.00483178	8	WWP1	5'UTR		NA
cg08492921	0.900083	0.9454	-0.0453169	0.00483728	1	COL16A1	Body		NA
cg27638057	0.335009	0.5385	-0.203492	0.00483737	18	C18orf45	Body		NA
cg17008960	0.151221	0.0883023	0.0629185	0.00484064	5	HNRNPA0;HNRNPA0	1stExon;5'UTR	chr5:137089253-137090878	NA
cg16828055	0.180178	0.380909	-0.200731	0.00484674	17				NA
cg07552731	0.290659	0.571249	-0.28059	0.00484727	15	AKAP13;AKAP13;AKAP13	Body;Body;Body		NA
cg01422012	0.792532	0.754754	0.0377787	0.0048549	1			chr1:166853253-166853790	NA
cg02383703	0.697893	0.782062	-0.0841692	0.00485555	5	KCNIP1	Body		NA
cg17401045	0.0655843	0.182066	-0.116481	0.00486203	4	UNC5C	Body		TRUE
cg16688467	0.171522	0.415028	-0.243506	0.00487016	17	VMP1	Body		NA
cg06623259	0.759807	0.720946	0.038861	0.00488058	20	LOC100134868	Body	chr20:25990391-25990741	NA
cg05432512	0.58448	0.536915	0.0475648	0.00488291	19				NA
cg01316843	0.0612341	0.266483	-0.205249	0.00489584	2				NA
cg01607346	0.389118	0.55062	-0.161503	0.00489832	14	ACTN1;ACTN1;ACTN1	Body;Body;Body		NA
cg19481355	0.898236	0.85111	0.047126	0.00490943	6			chr6:28831682-28832134	NA
cg13930977	0.651917	0.70624	-0.0543228	0.00491322	21				NA
cg21219191	0.498763	0.776572	-0.27781	0.00491531	9				NA
cg08766137	0.0999365	0.0658717	0.0340648	0.00492128	9	ANKS6	Body		TRUE
cg00160753	0.778573	0.928449	-0.149876	0.00493178	19	ZNF350-AS1;ZNF350	Body;5'UTR		NA
cg20522555	0.807869	0.875876	-0.0680069	0.00493575	7				NA
cg13132440	0.186845	0.156357	0.0304886	0.00494095	12				NA
cg16438392	0.347894	0.494583	-0.146689	0.00494128	10	DLG5	Body		NA
cg14914795	0.800544	0.771313	0.0292312	0.00494349	11	OR8G2	TSS1500		NA
cg24068348	0.0580869	0.196722	-0.138635	0.00494367	1	INADL	Body		NA
cg01608493	0.860418	0.82256	0.0378585	0.0049596	6			chr6:156718071-156718547	NA
cg15069362	0.85344	0.801601	0.0518393	0.00496984	12				NA
cg09546902	0.0552559	0.0857135	-0.0304576	0.00497314	6	FOXO3;FOXO3	Body;Body		TRUE
cg04915300	0.379057	0.661646	-0.282589	0.00497464	2	GPD2;GPD2	5'UTR;5'UTR		TRUE
cg15485101	0.753786	0.783611	-0.0298252	0.0049781	11			chr11:133734701-133735164	NA
cg24676548	0.521289	0.661457	-0.140168	0.00497882	4				NA
cg00410787	0.869406	0.930841	-0.0614351	0.0049876	16	SH2B1;SH2B1	ExonBnd;5'UTR	chr16:28874665-28875558	NA
cg09910460	0.565964	0.779631	-0.213667	0.00498853	6				NA
cg16850478	0.522009	0.607921	-0.0859121	0.00499181	1				NA
cg03699176	0.0282386	0.0664911	-0.0382525	0.00499451	1	RGL1;RGL1;RGL1;RGL1;RGL1	Body;Body;Body;Body;Body		NA
cg25534544	0.156563	0.118992	0.0375703	0.00499489	9	PTENP1;PTENP1-AS	TSS200;Body		NA
cg27092704	0.357935	0.539992	-0.182057	0.00500072	3				TRUE
cg06534319	0.717713	0.753709	-0.0359957	0.00500389	13	MTUS2	Body		NA
cg26355940	0.880265	0.95725	-0.0769854	0.00501044	18	FHOD3;FHOD3;FHOD3	Body;Body;Body		NA
cg11465057	0.892778	0.921363	-0.0285851	0.00501212	11	FAM168A	Body		TRUE
cg08605086	0.81694	0.876745	-0.0598048	0.00501317	6	PRL;PRL	5'UTR;TSS1500		NA
cg02466478	0.705777	0.738892	-0.0331151	0.00501537	8			chr8:41347794-41348581	NA
cg16163338	0.430391	0.636502	-0.206111	0.00501855	8	PLAT;PLAT	5'UTR;5'UTR		TRUE
cg08292877	0.667461	0.620941	0.0465201	0.00502036	1				NA
cg23665343	0.426502	0.585642	-0.15914	0.00502274	12	C12orf79;C12orf79;C12orf79;C12orf79;C12orf79	Body;Body;5'UTR;5'UTR;5'UTR		NA
cg21681643	0.0299325	0.184536	-0.154603	0.00503856	2	LOC440839	Body	chr2:114034594-114036041	NA
cg13888706	0.735656	0.888098	-0.152442	0.00504378	4				NA
cg17261919	0.858742	0.932947	-0.0742049	0.0050438	15	CSNK1G1	Body		NA
cg05619116	0.0953605	0.13354	-0.0381797	0.00505998	3			chr3:27754337-27754739	TRUE
cg20656856	0.143272	0.113746	0.0295266	0.00506974	15	PTPN9	TSS200	chr15:75870802-75871814	NA
cg15751812	0.279792	0.494634	-0.214842	0.00508285	1	URB2	Body		NA
cg05709325	0.707674	0.814317	-0.106643	0.00512912	14	MIR548AI;PRKD1	Body;Body		NA
cg18132114	0.645265	0.712687	-0.0674219	0.00512927	8				NA
cg01315787	0.715934	0.749279	-0.0333451	0.00513729	5				TRUE
cg17574877	0.140491	0.257848	-0.117357	0.005144	12	CACNA1C;CACNA1C;CACNA1C;CACNA1C;CACNA1C;CACNA1C;CACNA1C;CACNA1C;CACNA1C;CACNA1C;CACNA1C;CACNA1C;CACNA1C;CACNA1C;CACNA1C;CACNA1C;CACNA1C;CACNA1C;CACNA1C;CACNA1C;CACNA1C;CACNA1C;CACNA1C	Body;Body;Body;Body;Body;Body;Body;Body;Body;Body;Body;Body;Body;Body;Body;Body;Body;Body;Body;Body;Body;Body;Body		TRUE
cg22262325	0.0952236	0.179519	-0.0842957	0.0051462	8	PTK2;PTK2;PTK2	Body;Body;Body		NA
cg16048769	0.0840562	0.196583	-0.112527	0.00515003	8				NA
cg12439325	0.216346	0.179605	0.0367404	0.00515342	12	TMPRSS12	1stExon	chr12:51236633-51236924	TRUE
cg24147187	0.240283	0.278597	-0.0383139	0.00515636	20	VSTM2L	Body	chr20:36531143-36532133	TRUE
cg15223191	0.0854641	0.288471	-0.203007	0.00516259	6	RANBP9	Body		NA
cg06741004	0.931804	0.960815	-0.0290111	0.00517404	2				NA
cg16446738	0.667624	0.813504	-0.145879	0.00517515	15				TRUE
cg16422731	0.632131	0.800764	-0.168633	0.00518021	5				NA
cg27232494	0.225164	0.319507	-0.0943431	0.00519526	17	TOM1L2;TOM1L2	Body;Body		TRUE
cg17728542	0.255052	0.395492	-0.14044	0.00520598	4				NA
cg01257194	0.152317	0.297942	-0.145626	0.0052262	9	ALAD	5'UTR	chr9:116163208-116163848	TRUE
cg02463022	0.155509	0.429725	-0.274216	0.00522654	17				TRUE
cg10964184	0.53481	0.811686	-0.276877	0.0052289	2	USP40	Body		NA
cg19262563	0.0468067	0.0877453	-0.0409386	0.00524571	7	SEMA3C	Body		TRUE
cg25133652	0.481761	0.71618	-0.234419	0.00526122	18	ARHGAP28	Body		NA
cg11891887	0.0428718	0.228375	-0.185503	0.00527698	1	LINC00862	Body		TRUE
cg12608304	0.129511	0.349358	-0.219847	0.00527995	7	TNS3	Body		NA
cg21950107	0.461637	0.621001	-0.159364	0.00528153	6				TRUE
cg13514165	0.379231	0.449472	-0.0702404	0.00528722	9			chr9:130547264-130549117	NA
cg06807099	0.823698	0.765703	0.0579953	0.00528956	1				NA
cg19332725	0.93313	0.904142	0.0289884	0.00530705	1				NA
cg14699484	0.688245	0.873188	-0.184942	0.00530764	9	GLIS3;GLIS3	5'UTR;Body		NA
cg17184334	0.90863	0.864321	0.0443092	0.00531413	5				NA
cg06732351	0.393532	0.621691	-0.22816	0.00532089	16	RAB11FIP3	Body		NA
cg02920600	0.0102983	0.0361234	-0.0258251	0.00532129	7	DGKI	Body		TRUE
cg24887178	0.0969752	0.149758	-0.052783	0.00532562	1	RFWD2;RFWD2;RFWD2	Body;Body;Body		NA
cg12164351	0.110779	0.259415	-0.148635	0.00532679	14	FOXN3;FOXN3	Body;Body		NA
cg15783011	0.895953	0.861964	0.0339886	0.00532704	14				NA
cg10846936	0.754274	0.72159	0.0326841	0.00533387	17	CARD14;CARD14;CARD14	Body;TSS1500;TSS1500	chr17:78155252-78155455	NA
cg14098619	0.0619791	0.273513	-0.211534	0.00534472	12	ATP6V0A2	Body		NA
cg09274614	0.758773	0.716625	0.0421478	0.00535266	18				NA
cg14011835	0.929934	0.887995	0.0419393	0.0053531	17	UBE2G1	Body		NA
cg23307153	0.0258298	0.0505887	-0.0247589	0.00535422	4	IL21-AS1	Body		NA
cg25164009	0.840178	0.798352	0.0418254	0.00535512	13				NA
cg26740481	0.653993	0.615081	0.0389127	0.00535645	15	NDN;NDN	3'UTR;1stExon	chr15:23931559-23932547	NA
cg21754040	0.0713066	0.122454	-0.0511476	0.00536172	8	ASPH;ASPH	Body;Body		NA
cg19476940	0.183624	0.360576	-0.176952	0.00537659	6	DAAM2;DAAM2	Body;Body		NA
cg17905188	0.124904	0.272627	-0.147724	0.00537877	4				TRUE
cg09514936	0.566408	0.791726	-0.225317	0.00538549	1	FMN2;FMN2	Body;Body		NA
cg07495289	0.63835	0.818724	-0.180374	0.00539304	12	DNAH10	Body	chr12:124421581-124422163	NA
cg02866391	0.0787739	0.282408	-0.203634	0.00539557	17	PRKCA	Body		NA
cg15553990	0.0946557	0.166065	-0.071409	0.0053983	11	EHF;EHF;EHF;EHF	5'UTR;1stExon;5'UTR;5'UTR		TRUE
cg01829632	0.346829	0.474265	-0.127437	0.00540503	5				TRUE
cg26252151	0.899615	0.862258	0.037357	0.00540557	11	ASAM	Body		TRUE
cg17343622	0.302858	0.3523	-0.0494419	0.0054094	17	CYTH1;CYTH1	Body;Body		TRUE
cg04851348	0.33013	0.474706	-0.144575	0.00541059	1	C1orf110	Body		TRUE
cg03479114	0.299045	0.476115	-0.17707	0.00542486	4				NA
cg04311473	0.595653	0.773428	-0.177775	0.00542637	1				TRUE
cg22964132	0.930158	0.962645	-0.0324865	0.00542677	4	TBC1D1;TBC1D1	Body;Body		NA
cg00785106	0.0360613	0.0763224	-0.040261	0.00543219	16	RSPRY1	5'UTR		TRUE
cg22992732	0.0885788	0.15415	-0.0655712	0.00544554	2	SRBD1	Body		NA
cg10936796	0.176099	0.295902	-0.119803	0.00546058	2			chr2:20646428-20647988	NA
cg24312597	0.810765	0.900778	-0.0900126	0.00547761	2				TRUE
cg13271339	0.0356905	0.0708548	-0.0351643	0.00551597	9	FAM166B;FAM166B;FAM166B;FAM166B;FAM166B;FAM166B;FAM166B;FAM166B	1stExon;1stExon;1stExon;1stExon;5'UTR;5'UTR;5'UTR;5'UTR		NA
cg02499548	0.578768	0.670209	-0.0914405	0.00551762	1	COG2;COG2	Body;Body		NA
cg07972410	0.0529164	0.0961425	-0.0432261	0.00552223	10	PIP4K2A	Body		NA
cg06118523	0.535587	0.506231	0.0293568	0.00552346	12			chr12:132990777-132990987	NA
cg27071312	0.133957	0.092448	0.0415091	0.00553983	5	KIAA0947	TSS200	chr5:5422125-5423251	NA
cg07265871	0.911982	0.878842	0.0331402	0.00554313	2	NCKAP5;NCKAP5	5'UTR;5'UTR		NA
cg12998385	0.245826	0.419201	-0.173376	0.00554777	4	SPARCL1;SPARCL1;SPARCL1;SPARCL1	5'UTR;5'UTR;5'UTR;5'UTR		NA
cg26812506	0.256468	0.421429	-0.164961	0.00555122	7	FKBP9;FKBP9;FKBP9	TSS200;Body;Body		NA
cg01790464	0.0999413	0.154948	-0.0550065	0.00556739	14	SLC7A8;SLC7A8	Body;TSS1500		TRUE
cg14057750	0.885137	0.851676	0.0334616	0.00557837	7				NA
cg02854030	0.0725596	0.217149	-0.144589	0.00557962	17	FLJ45079	Body		NA
cg03704073	0.504529	0.631523	-0.126993	0.00558879	11	LOC399959	Body		TRUE
cg27076536	0.0758234	0.15232	-0.0764968	0.00559923	16	VAC14	Body		TRUE
cg05448032	0.310838	0.248869	0.0619684	0.00561135	11				TRUE
cg17928319	0.594067	0.752968	-0.1589	0.00561196	2	PLB1;PLB1	Body;Body		NA
cg20687345	0.905235	0.873218	0.0320175	0.00562317	7	CLIP2;CLIP2	Body;Body		NA
cg22702259	0.185123	0.243636	-0.058513	0.00562457	17	RARA;RARA;RARA	Body;Body;Body		NA
cg23407476	0.689064	0.83818	-0.149115	0.00564579	7	MYO1G	TSS1500		NA
cg15336778	0.0356659	0.08344	-0.0477741	0.00564727	2	TTC27	TSS200	chr2:32853007-32853270	NA
cg17691988	0.0460835	0.164231	-0.118147	0.00564939	4	PAPSS1	Body		TRUE
cg10521605	0.907861	0.878695	0.0291652	0.00566294	8				NA
cg11417830	0.159139	0.396963	-0.237824	0.00566948	5				NA
cg17086139	0.0564479	0.140681	-0.0842328	0.00567863	12				TRUE
cg25197157	0.296402	0.382676	-0.0862741	0.00568647	9	MTAP	Body		NA
cg11324041	0.839574	0.865131	-0.025557	0.00569041	8				NA
cg25830719	0.91774	0.94756	-0.0298208	0.00569224	6				NA
cg08985767	0.311666	0.446255	-0.134589	0.00570134	9				NA
cg27119781	0.930026	0.892741	0.037285	0.00570527	8	PCMTD1;PCMTD1;PCMTD1	Body;5'UTR;5'UTR	chr8:52811167-52812312	NA
cg10484897	0.58515	0.803671	-0.21852	0.00570574	2			chr2:216300267-216300997	NA
cg05126598	0.877445	0.841829	0.0356154	0.00570769	8	ERICH1-AS1	Body		NA
cg23502963	0.0319939	0.119829	-0.0878351	0.0057129	20				NA
cg01362541	0.836945	0.804192	0.0327529	0.00572615	20	BMP7	Body	chr20:55839287-55839766	NA
cg12525475	0.824987	0.877988	-0.0530004	0.00573247	18	GREB1L	Body		NA
cg23295942	0.228562	0.580752	-0.35219	0.00573334	5				NA
cg22327057	0.84935	0.799538	0.049812	0.00573618	1				NA
cg12529131	0.0388885	0.0754667	-0.0365782	0.00575	17	HS3ST3B1;HS3ST3B1	Body;Body		TRUE
cg13212482	0.594923	0.875787	-0.280864	0.00576396	4	LIMCH1;LIMCH1;LIMCH1;LIMCH1;LIMCH1	5'UTR;Body;Body;Body;Body		NA
cg22306334	0.49425	0.571518	-0.0772682	0.00576733	1	PRKAB2;PRKAB2;PRKAB2	Body;Body;Body		TRUE
cg04582108	0.582609	0.843132	-0.260523	0.00576829	9	MIR2278;C9orf3;C9orf3;C9orf3	TSS1500;Body;Body;Body		NA
cg06420074	0.857923	0.899374	-0.0414505	0.00577602	10	CCNY;CCNY;CCNY;CCNY;CCNY	5'UTR;5'UTR;5'UTR;Body;Body		NA
cg13818688	0.425553	0.510415	-0.0848623	0.00579205	1	PAPPA2;PAPPA2	5'UTR;5'UTR		NA
cg07406655	0.610265	0.772434	-0.162169	0.00579601	16	CHD9	5'UTR		TRUE
cg18878128	0.264398	0.589152	-0.324754	0.00579858	12				NA
cg21102926	0.0742882	0.0495206	0.0247676	0.00580033	6	TUBB2A	Body	chr6:3156959-3157167	NA
cg12443462	0.107613	0.0818408	0.0257722	0.00581397	10			chr10:102414425-102416315	NA
cg24692378	0.150825	0.319641	-0.168816	0.00581502	9				NA
cg16554303	0.126422	0.329105	-0.202682	0.005817	7				NA
cg17089440	0.470516	0.627957	-0.157441	0.00582685	7				NA
cg23070020	0.0999927	0.22876	-0.128768	0.00582877	16			chr16:30581227-30581534	NA
cg21173127	0.774585	0.805174	-0.0305895	0.00583595	3	GRAMD1C;GRAMD1C;ZDHHC23	3'UTR;3'UTR;TSS1500	chr3:113666359-113667390	NA
cg02504313	0.355575	0.46551	-0.109936	0.00583814	1				NA
cg05630390	0.961563	0.935869	0.0256942	0.00583986	6	BPHL;BPHL;BPHL;BPHL	Body;Body;Body;Body	chr6:3118572-3119292	NA
cg21015054	0.361086	0.464862	-0.103776	0.00584269	4	ELOVL6;ELOVL6	Body;Body		TRUE
cg13472964	0.254652	0.295337	-0.0406846	0.00584926	7	CDK13;CDK13	Body;Body		NA
cg09043104	0.154088	0.129663	0.0244251	0.00585161	8				TRUE
cg17512712	0.888081	0.925101	-0.0370205	0.00585318	5	FBXL17	Body		NA
cg19227568	0.459415	0.742389	-0.282974	0.00585861	6				NA
cg13033320	0.0850025	0.142062	-0.0570597	0.00585958	2	CYP27A1	Body		TRUE
cg11520644	0.463722	0.707663	-0.243942	0.00586363	7	HECW1;HECW1	5'UTR;5'UTR	chr7:43152020-43153340	NA
cg00748482	0.151761	0.434484	-0.282722	0.00587539	6				NA
cg08112766	0.908381	0.883105	0.025276	0.00587601	12	SLC16A7;SLC16A7	5'UTR;5'UTR		NA
cg23159321	0.55715	0.693234	-0.136084	0.0058794	12				NA
cg15396933	0.3858	0.606131	-0.220331	0.00588887	2				NA
cg16368050	0.2067	0.35116	-0.14446	0.00589106	17				NA
cg15211756	0.221929	0.417182	-0.195253	0.00589465	1	ATF6	Body		NA
cg18633134	0.437928	0.327542	0.110386	0.00591067	17				NA
cg24311182	0.093618	0.267979	-0.174361	0.00591584	1	SLC22A15	3'UTR		NA
cg00077899	0.366215	0.570557	-0.204342	0.00593024	2	TRIP12;TRIP12;TRIP12;TRIP12	Body;Body;Body;Body		NA
cg11709788	0.254988	0.222724	0.0322644	0.00593616	2	C2orf61	Body		NA
cg13700805	0.565995	0.704856	-0.138862	0.00594701	6				NA
cg23303188	0.047946	0.100981	-0.0530348	0.00595393	5				TRUE
cg26929044	0.496817	0.651004	-0.154187	0.00595897	13				NA
cg09504873	0.43858	0.530889	-0.0923099	0.00597836	16	DYNC1LI2	Body		TRUE
cg19791221	0.154367	0.308324	-0.153957	0.00598216	21	RUNX1;RUNX1	Body;Body	chr21:36164144-36164934	TRUE
cg14017036	0.873198	0.836801	0.0363969	0.00599213	9	GABBR2	Body		NA
cg08036343	0.686914	0.802758	-0.115844	0.00599625	3	ERC2	Body		NA
cg02633036	0.419064	0.662406	-0.243341	0.00599759	15	SLCO3A1;SLCO3A1	Body;Body		TRUE
cg22029446	0.387733	0.456705	-0.0689723	0.00599764	9				NA
cg03743858	0.115261	0.343838	-0.228576	0.00599859	9	ABCA1	Body		NA
cg03156425	0.801191	0.856172	-0.0549811	0.00600067	2				NA
cg06939248	0.0238863	0.0563452	-0.0324589	0.00602971	3				NA
cg13357249	0.849867	0.808387	0.04148	0.00605264	1	PIP5K1A;PIP5K1A;PIP5K1A;PIP5K1A	TSS1500;TSS1500;TSS1500;TSS1500	chr1:151170847-151171532	NA
cg07189579	0.111284	0.258734	-0.14745	0.00605311	8	NDRG1;NDRG1;NDRG1;NDRG1	Body;Body;Body;Body		NA
cg08426200	0.734864	0.761212	-0.0263481	0.00605369	15	AGPHD1;AGPHD1	5'UTR;5'UTR	chr15:78799546-78800327	NA
cg06823550	0.738942	0.698749	0.0401935	0.006059	15	C15orf43	Body		NA
cg11135401	0.541478	0.595683	-0.0542045	0.00607406	18	SPIRE1;SPIRE1;SPIRE1	Body;Body;Body		NA
cg21503330	0.233161	0.488039	-0.254878	0.00609601	11	SAA1;SAA1;SAA1;SAA1	1stExon;5'UTR;1stExon;5'UTR		NA
cg14357019	0.848956	0.886991	-0.0380356	0.00609698	1	IL23R	Body		NA
cg04593745	0.470376	0.521967	-0.0515912	0.00609766	2	DYTN	TSS200		NA
cg06988994	0.53709	0.586965	-0.0498749	0.00609999	14	SAMD4A;SAMD4A	Body;Body		NA
cg17135146	0.329552	0.546722	-0.21717	0.00610122	1	MPZL1;MPZL1;MPZL1	3'UTR;3'UTR;3'UTR		NA
cg21642108	0.321653	0.433022	-0.111368	0.00610226	8	DOCK5	Body		NA
cg16386110	0.867222	0.840122	0.0271006	0.00610543	3				NA
cg03078689	0.0750727	0.118249	-0.0431763	0.0061082	3	MECOM;MECOM;MECOM;MECOM	1stExon;1stExon;5'UTR;5'UTR	chr3:169379437-169381056	NA
cg19591644	0.940159	0.889118	0.051041	0.006123	10			chr10:131908731-131909886	NA
cg04281309	0.36942	0.622064	-0.252644	0.00612873	3				NA
cg18053725	0.412958	0.62405	-0.211092	0.00613474	12				TRUE
cg12235847	0.290331	0.524336	-0.234005	0.0061529	15				NA
cg13461786	0.0466059	0.236517	-0.189911	0.00616463	8				TRUE
cg10015051	0.623363	0.735485	-0.112121	0.00617342	16	CDH11	5'UTR		TRUE
cg02722808	0.0329639	0.0597558	-0.0267919	0.0061911	10	SH3PXD2A	Body		TRUE
cg06186910	0.699289	0.658324	0.0409651	0.00619333	18	LINC00470;LINC00470;LINC00470;LINC00470	TSS1500;TSS1500;TSS1500;TSS1500		NA
cg07397189	0.973893	0.947586	0.0263079	0.00619463	5	2017-03-03	5'UTR		TRUE
cg04479203	0.0333365	0.134636	-0.101299	0.0061949	8			chr8:61822358-61823028	NA
cg02682520	0.0328942	0.0613202	-0.028426	0.00619953	5				TRUE
cg11521355	0.022771	0.0686035	-0.0458326	0.00620379	11				TRUE
cg01211124	0.903423	0.873208	0.0302142	0.00620488	13	NUPL1;NUPL1	TSS1500;TSS1500	chr13:25874994-25876200	NA
cg22430700	0.0609028	0.127926	-0.0670232	0.00621065	1				TRUE
cg13136287	0.0468137	0.0835567	-0.036743	0.00622522	6				TRUE
cg26006714	0.0303215	0.07714	-0.0468185	0.00622527	10	ANAPC16;ANAPC16;ANAPC16;ANAPC16;ANAPC16;ANAPC16	Body;Body;Body;Body;Body;Body		NA
cg02359315	0.0826662	0.266375	-0.183709	0.00622677	1	MGC27382	Body		NA
cg14589586	0.193898	0.378488	-0.184591	0.00622902	22	APOL2;APOL2	TSS1500;TSS200		NA
cg10530950	0.834812	0.877529	-0.0427173	0.00624158	16	CLEC16A;CLEC16A	Body;Body		NA
cg14463068	0.156467	0.277117	-0.12065	0.00624348	2	MYT1L	Body		NA
cg08244656	0.88598	0.862331	0.0236492	0.00625629	10	OR13A1	TSS1500		NA
cg17765387	0.365684	0.589337	-0.223653	0.0062573	12	FBXW8;FBXW8	Body;Body		TRUE
cg26069093	0.115735	0.087237	0.0284976	0.00627482	12				TRUE
cg26473583	0.0204734	0.203642	-0.183168	0.00628938	11	ZBTB16;ZBTB16	Body;Body		NA
cg03546163	0.607351	0.772875	-0.165524	0.00629473	6	FKBP5;FKBP5;FKBP5;FKBP5	5'UTR;5'UTR;5'UTR;5'UTR	chr6:35655607-35656856	NA
cg08412044	0.0404845	0.0724813	-0.0319968	0.00630301	13				NA
cg17186103	0.324423	0.506359	-0.181937	0.00630564	2				TRUE
cg03440279	0.0548743	0.0314106	0.0234638	0.00633211	19	RABAC1	TSS1500	chr19:42462945-42463695	NA
cg05549853	0.944456	0.919771	0.0246854	0.00633439	15	ARIH1	Body		NA
cg11088672	0.461453	0.591194	-0.129741	0.00634249	4				TRUE
cg16156543	0.702649	0.860664	-0.158015	0.00635165	6				TRUE
cg19663324	0.0654483	0.0964382	-0.0309899	0.00635417	21	CRYZL1;ITSN1;ITSN1	TSS1500;TSS200;TSS200	chr21:35013876-35014257	NA
cg13939602	0.651879	0.800276	-0.148398	0.0063547	12	CACNA1C;CACNA1C;CACNA1C;CACNA1C;CACNA1C;CACNA1C;CACNA1C;CACNA1C;CACNA1C;CACNA1C;CACNA1C;CACNA1C;CACNA1C;CACNA1C;CACNA1C;CACNA1C;CACNA1C;CACNA1C;CACNA1C;CACNA1C;CACNA1C;CACNA1C;CACNA1C	Body;Body;Body;Body;Body;Body;Body;Body;Body;Body;Body;Body;Body;Body;Body;Body;Body;Body;Body;Body;Body;Body;Body		TRUE
cg24549311	0.887618	0.853009	0.034609	0.00635664	17				NA
cg12396848	0.368786	0.409133	-0.0403475	0.00636133	10	MALRD1;MALRD1	ExonBnd;Body		NA
cg05176716	0.76363	0.814529	-0.0508988	0.00638275	12			chr12:131417942-131418218	NA
cg01872593	0.317104	0.527592	-0.210488	0.006393	14				TRUE
cg21133374	0.601953	0.548864	0.0530897	0.0063966	1	FCER1A	TSS1500		NA
cg20071259	0.862874	0.899137	-0.0362629	0.00640746	17	VAT1;RND2	TSS1500;TSS1500	chr17:41177336-41177593	NA
cg26814965	0.571908	0.662216	-0.0903076	0.00641575	2				NA
cg00580223	0.286433	0.406899	-0.120465	0.00642398	5	LINC01033	Body		NA
cg07014416	0.369429	0.621166	-0.251736	0.00642571	2	CYP1B1-AS1	Body		NA
cg09556412	0.782768	0.816697	-0.0339296	0.00643707	4				NA
cg04035088	0.172178	0.41807	-0.245892	0.00643839	3				NA
cg10444255	0.675766	0.810368	-0.134602	0.00643898	2				TRUE
cg16283183	0.0385993	0.254263	-0.215663	0.00643903	3	LIMD1	3'UTR		TRUE
cg26695618	0.748285	0.687991	0.0602941	0.00644021	2				NA
cg23079063	0.126724	0.366493	-0.239769	0.00646343	10				TRUE
cg14460183	0.569393	0.603361	-0.0339674	0.0064769	11	SLC22A9	Body		NA
cg06166757	0.688154	0.865572	-0.177418	0.00648579	1	MTOR-AS1;MTOR	TSS200;Body		NA
cg18892718	0.900865	0.859247	0.0416183	0.00649078	7	ABCB1;RUNDC3B;RUNDC3B;RUNDC3B	5'UTR;Body;Body;Body	chr7:87256958-87258444	NA
cg09131949	0.0152319	0.0403283	-0.0250963	0.00650047	17				NA
cg15233074	0.0258454	0.0519237	-0.0260783	0.00650449	4				TRUE
cg19613370	0.0918291	0.220146	-0.128317	0.00650773	8				NA
cg10135341	0.177157	0.280202	-0.103045	0.00651775	7	LOC102724434;LOC102724434;LOC102724434	TSS1500;TSS1500;TSS1500		NA
cg25511807	0.0551241	0.112912	-0.0577881	0.0065187	11	MMP7;MMP7	1stExon;5'UTR		NA
cg27494843	0.278674	0.451925	-0.173251	0.0065191	11	EHF;EHF;EHF	5'UTR;5'UTR;Body		NA
cg01347651	0.538067	0.588244	-0.0501774	0.00653119	2				NA
cg21509296	0.584884	0.629376	-0.0444922	0.00653174	4	LINC01207	TSS1500		NA
cg21236655	0.10375	0.377878	-0.274128	0.00653262	9	TNC	5'UTR		NA
cg24259463	0.604636	0.803425	-0.198789	0.00653904	1				NA
cg17796820	0.846872	0.907459	-0.0605878	0.00654594	4	ARHGAP10	Body		TRUE
cg07256649	0.201988	0.402803	-0.200816	0.00655197	4				NA
cg23117283	0.206598	0.410257	-0.203659	0.00655507	2				NA
cg14185656	0.962846	0.939347	0.0234995	0.00655659	9	ROR2	Body	chr9:94495366-94495763	NA
cg06791867	0.700555	0.831555	-0.131001	0.00655765	11	TSPAN18	5'UTR		NA
cg07479368	0.0871174	0.157388	-0.0702709	0.00655889	9	NEK6;NEK6;NEK6;NEK6	Body;5'UTR;5'UTR;5'UTR		NA
cg20078348	0.0494006	0.135141	-0.0857405	0.00656061	3	ITGB5	Body		TRUE
cg02864884	0.271581	0.352952	-0.0813717	0.00656422	16	SF3B3	Body		NA
cg18522931	0.476021	0.572969	-0.0969481	0.00656687	10	ARID5B	Body		TRUE
cg12438410	0.830602	0.899393	-0.0687904	0.00656985	9	COL5A1;COL5A1	Body;Body	chr9:137692944-137693278	NA
cg08896849	0.386336	0.555964	-0.169628	0.00657805	11	SLC1A2;SLC1A2;SLC1A2	Body;Body;Body		NA
cg02801914	0.849345	0.813272	0.0360735	0.00659682	14	MBIP;MBIP;MBIP	Body;Body;Body		TRUE
cg16596536	0.950447	0.922237	0.0282103	0.006602	17	PTRH2	5'UTR	chr17:57784754-57785108	NA
cg09837644	0.9343	0.957371	-0.023071	0.00660276	8	PPAPDC1B;PPAPDC1B	Body;Body	chr8:38126097-38127032	NA
cg21781492	0.115719	0.230036	-0.114316	0.00660555	1				NA
cg20294763	0.0911174	0.150847	-0.0597295	0.00660681	12	TAOK3	Body		NA
cg10930528	0.649905	0.69488	-0.0449756	0.00661173	1	TNFRSF9	Body		NA
cg22646443	0.72624	0.774408	-0.0481678	0.00661629	16	CES4A;CES4A;CES4A	Body;Body;Body		NA
cg16782060	0.662543	0.704912	-0.0423693	0.00662862	20				NA
cg15988322	0.126577	0.437516	-0.310938	0.0066291	9	CDKN2B-AS1;CDKN2B-AS1;CDKN2B-AS1;CDKN2B-AS1;CDKN2B-AS1;CDKN2B-AS1;CDKN2B-AS1;CDKN2B-AS1;CDKN2B-AS1	Body;Body;Body;Body;Body;Body;Body;Body;Body		NA
cg05951339	0.863197	0.911856	-0.0486582	0.0066306	6	ATG5;ATG5;ATG5;ATG5;ATG5;ATG5;ATG5	Body;Body;Body;Body;Body;Body;Body		NA
cg26967395	0.803342	0.964886	-0.161544	0.00664562	9	ROR2	Body		NA
cg08872363	0.924151	0.884614	0.0395375	0.00664792	3	ABI3BP	Body		NA
cg19164541	0.0691378	0.217587	-0.148449	0.00665147	4				NA
cg27336554	0.872145	0.922863	-0.0507172	0.0066552	5	CTXN3	5'UTR		TRUE
cg04275881	0.247845	0.340467	-0.0926227	0.00665861	1	SLAMF8	TSS200		NA
cg03348346	0.516391	0.576609	-0.0602184	0.0066592	11				NA
cg11163017	0.943564	0.91923	0.0243346	0.00666765	12	IFT81;IFT81	Body;Body		NA
cg08298852	0.169835	0.462653	-0.292818	0.00667868	4	TBC1D9	Body		NA
cg24727109	0.619096	0.676062	-0.0569656	0.00668541	5			chr5:72511720-72512442	NA
cg10349197	0.684133	0.716509	-0.0323766	0.00669259	3	NEK4	Body	chr3:52804559-52805128	NA
cg10840662	0.650831	0.815194	-0.164362	0.00669417	15				NA
cg06769115	0.243662	0.446812	-0.20315	0.00670299	18				NA
cg18668660	0.352313	0.298504	0.0538091	0.00670964	4				NA
cg26079073	0.145091	0.323177	-0.178086	0.00671525	18				NA
cg21169940	0.797342	0.895096	-0.0977539	0.00672007	1	LGR6;LGR6;LGR6	Body;Body;Body		NA
cg03571308	0.098286	0.151542	-0.0532558	0.0067265	12	OR7E47P	Body	chr12:52473350-52474178	NA
cg07467984	0.898842	0.842933	0.0559084	0.0067288	14	ESRRB	5'UTR		NA
cg00346024	0.918572	0.95745	-0.0388783	0.00674323	13	ITGBL1;ITGBL1;ITGBL1;ITGBL1	5'UTR;Body;Body;Body		NA
cg18202205	0.662283	0.893255	-0.230973	0.00674613	7				TRUE
cg20968551	0.91867	0.942964	-0.0242931	0.00675181	1	PTPN14	Body		NA
cg23689491	0.548303	0.51964	0.0286628	0.00676892	17	RBFOX3	5'UTR		NA
cg23330006	0.227845	0.362488	-0.134643	0.0067709	12	NUAK1	Body		TRUE
cg07672051	0.247207	0.359402	-0.112195	0.00677195	5	NDST1;NDST1	5'UTR;1stExon		TRUE
cg03097275	0.0302978	0.0868393	-0.0565415	0.00678034	15	TBC1D2B;TBC1D2B	Body;Body		NA
cg25879477	0.650189	0.709746	-0.0595577	0.00678445	8	CSGALNACT1;CSGALNACT1	Body;5'UTR		NA
cg15334061	0.888901	0.837571	0.0513297	0.00678688	7				NA
cg08842154	0.863362	0.922682	-0.0593197	0.00679021	15				NA
cg08516535	0.486296	0.712082	-0.225786	0.00679738	22	LINC01589	Body		NA
cg22494142	0.0881428	0.0665141	0.0216288	0.0068012	15	BMF	TSS200	chr15:40401053-40401298	NA
cg10756711	0.957612	0.921881	0.035731	0.00680224	4				NA
cg25614907	0.154546	0.130432	0.024114	0.00680531	5	CTD-2194D22.4;IRX4;IRX4;IRX4;IRX4	TSS200;TSS200;TSS200;TSS1500;TSS1500	chr5:1881924-1887743	NA
cg16810872	0.378876	0.483299	-0.104423	0.00682047	17			chr17:17286964-17287372	NA
cg14020803	0.0598013	0.0828428	-0.0230415	0.00682222	12				NA
cg07107824	0.555411	0.642438	-0.0870266	0.00683946	10				TRUE
cg24907772	0.465022	0.73508	-0.270058	0.00684359	9	KDM4C;KDM4C;KDM4C;KDM4C;KDM4C;KDM4C	Body;Body;Body;Body;Body;Body		NA
cg10170334	0.573053	0.628359	-0.0553058	0.00685309	10				NA
cg25175467	0.0327347	0.0647715	-0.0320368	0.00685493	16	BCO1	TSS200		TRUE
cg09834370	0.805817	0.859063	-0.0532462	0.0068575	6	LOC100507406;LOC100507406	TSS1500;TSS1500		NA
cg03634089	0.238717	0.294767	-0.05605	0.00686936	12				NA
cg02957147	0.96392	0.936981	0.0269387	0.00686991	13				NA
cg24273843	0.684527	0.654636	0.0298911	0.00688507	15	LOC100128714	Body		NA
cg04094838	0.0217548	0.051732	-0.0299772	0.00688704	2			chr2:45181890-45183111	NA
cg20628240	0.101375	0.182755	-0.0813799	0.0068934	19				NA
cg07452866	0.685637	0.708563	-0.022926	0.0068941	7				NA
cg03614159	0.740914	0.7942	-0.0532863	0.00691065	1	ACBD6	Body		NA
cg19776847	0.13628	0.215562	-0.0792817	0.00692245	14				NA
cg02958515	0.524883	0.629008	-0.104126	0.00692309	15				TRUE
cg22894805	0.744248	0.89731	-0.153062	0.00694502	15	MGA;MGA;MIR626	Body;Body;TSS200		NA
cg18075721	0.0199544	0.0556529	-0.0356985	0.00694772	1				NA
cg23054260	0.348957	0.638766	-0.289808	0.00695226	12	TCTN1;TCTN1;TCTN1;TCTN1;TCTN1	Body;Body;Body;Body;Body		NA
cg27111756	0.895454	0.86885	0.0266034	0.00695295	19	PPP1R13L;PPP1R13L	Body;Body	chr19:45898879-45900315	NA
cg17195693	0.944555	0.907706	0.036849	0.00695329	7	MAGI2;MAGI2	Body;Body		NA
cg12074093	0.0908179	0.0686167	0.0222012	0.00695439	17	CENPV	1stExon	chr17:16255618-16257148	NA
cg23777767	0.698686	0.774639	-0.0759525	0.00695921	17				NA
cg24413323	0.798874	0.840629	-0.0417552	0.00697708	16	PARN;PARN;PARN	Body;Body;Body		NA
cg23768894	0.18288	0.268398	-0.085518	0.00698101	7	DNAJB6;DNAJB6	5'UTR;5'UTR		TRUE
cg08190562	0.821418	0.783428	0.03799	0.00699113	6	UBD	TSS1500		NA
cg23847967	0.868596	0.830076	0.0385196	0.0069954	1	FUBP1;FUBP1;FUBP1	Body;Body;Body		NA
cg22648815	0.449449	0.580757	-0.131308	0.00700893	2	LOC440839	Body		TRUE
cg05838249	0.576087	0.519097	0.0569898	0.0070257	7	KCND2	Body		NA
cg13714834	0.836233	0.910251	-0.0740189	0.00704328	3	LPP;LPP;LPP	Body;Body;Body		NA
cg19553654	0.0253478	0.107418	-0.08207	0.00705086	3	ITGB5	Body		TRUE
cg21448352	0.620452	0.744056	-0.123604	0.00705903	2	KLHL29	Body		NA
cg06584373	0.362732	0.55206	-0.189328	0.00708541	9	TMEM2;TMEM2	Body;Body		NA
cg03691720	0.523566	0.743492	-0.219926	0.00709166	13				TRUE
cg04399632	0.469808	0.575252	-0.105444	0.00709575	16	TXNDC11	TSS1500	chr16:11836073-11837092	NA
cg19973291	0.599796	0.828322	-0.228526	0.00710044	11	ABTB2	Body		NA
cg08822891	0.697619	0.859242	-0.161623	0.00710215	16	SNX29	Body		TRUE
cg03957124	0.0297954	0.0767208	-0.0469254	0.00710354	6			chr6:37012609-37012884	NA
cg26841170	0.542016	0.610814	-0.0687975	0.00711655	5				NA
cg19107881	0.0417054	0.0979329	-0.0562275	0.00711921	3	LOC647323	Body		NA
cg00830283	0.653559	0.820269	-0.16671	0.00712536	1	PDZK1	5'UTR		TRUE
cg21578640	0.144806	0.12227	0.0225365	0.00712786	19	HCN2	1stExon	chr19:589490-591719	NA
cg08125682	0.181765	0.151121	0.0306436	0.00713008	16	CLEC16A;CLEC16A	1stExon;5'UTR	chr16:11038164-11038763	NA
cg10386082	0.298509	0.45937	-0.16086	0.00713239	5	EBF1;EBF1;EBF1	Body;Body;Body		NA
cg27457953	0.714603	0.661787	0.0528164	0.00714014	18				NA
cg13344434	0.71719	0.832702	-0.115512	0.00714325	6	FKBP5;FKBP5;FKBP5;FKBP5	Body;Body;Body;Body		TRUE
cg04528720	0.0246194	0.0553806	-0.0307613	0.00718776	16				TRUE
cg20857520	0.621876	0.687231	-0.0653545	0.00720085	2	RBMS1;RBMS1	Body;Body		NA
cg20229734	0.438868	0.627455	-0.188587	0.00720092	11	MRVI1;MRVI1;MRVI1	5'UTR;5'UTR;5'UTR		TRUE
cg03597062	0.374938	0.454389	-0.0794509	0.00724665	11	EXT2;EXT2;EXT2	Body;Body;Body		NA
cg03254865	0.704842	0.863691	-0.158849	0.00725581	5	BDP1	Body		NA
cg13896879	0.0428555	0.0743967	-0.0315412	0.00726488	1	ARNT;ARNT;ARNT	Body;Body;Body		NA
cg20984663	0.169409	0.110147	0.0592624	0.00726825	19	PKN1	TSS1500	chr19:14543873-14544704	NA
cg14550975	0.414635	0.536335	-0.121699	0.00728055	3				NA
cg17232973	0.322135	0.462231	-0.140096	0.00728679	4				NA
cg24735027	0.0588053	0.103186	-0.0443811	0.00729133	10	CDC123	Body		NA
cg16179720	0.0449619	0.0873392	-0.0423773	0.00730023	2	SPATS2L;SPATS2L;SPATS2L;SPATS2L	5'UTR;5'UTR;5'UTR;5'UTR	chr2:201171200-201172492	NA
cg22281702	0.632662	0.690822	-0.0581603	0.00730622	17				NA
cg07659624	0.394211	0.54008	-0.145869	0.00731195	8	SLC25A37	Body	chr8:23429038-23429265	NA
cg03098849	0.0300945	0.0718468	-0.0417522	0.00731341	22				NA
cg09642347	0.212893	0.23822	-0.0253262	0.0073169	7	C7orf63;C7orf63	TSS1500;TSS1500	chr7:89874321-89874855	NA
cg12792732	0.038475	0.0762405	-0.0377655	0.00731999	8	ATP6V1H;ATP6V1H;ATP6V1H	Body;Body;Body		NA
cg17923485	0.210344	0.258524	-0.0481801	0.00732335	7	SDK1	Body	chr7:3341450-3341733	NA
cg00347500	0.669281	0.801975	-0.132694	0.00733173	2	PMS1;PMS1;PMS1;PMS1;PMS1;PMS1	Body;Body;Body;Body;Body;Body		NA
cg20523626	0.917229	0.879461	0.0377682	0.00734417	17				NA
cg04977356	0.0782797	0.234266	-0.155986	0.00734887	11				NA
cg15295917	0.203804	0.272211	-0.0684068	0.00735158	11				NA
cg08621540	0.0737314	0.175614	-0.101883	0.00735314	6	SOBP	Body		TRUE
cg11648875	0.171495	0.442239	-0.270744	0.00735665	7	LOC101926943;GTF2I;GTF2I;GTF2I;GTF2I;GTF2I;GTF2I	Body;Body;Body;Body;Body;Body;Body		NA
cg21444912	0.177431	0.142619	0.0348117	0.00735725	4	RELL1;RELL1	TSS200;TSS200	chr4:37687401-37688613	NA
cg10010004	0.431942	0.403956	0.0279856	0.00736006	16	KCTD19;LRRC36	TSS1500;Body		NA
cg23686092	0.932216	0.909096	0.02312	0.00736738	16	ADCY9	Body		NA
cg26865513	0.439502	0.687937	-0.248435	0.00737703	15				NA
cg04285389	0.916524	0.939587	-0.0230631	0.00738786	20	SPTLC3	Body		TRUE
cg20595636	0.924361	0.954608	-0.0302473	0.00739662	6	HCG17;HCG18;HCG18;HCG18;HCG18	Body;Body;Body;Body;Body		NA
cg08900833	0.0318197	0.0536441	-0.0218244	0.00739978	17	LIMD2	5'UTR	chr17:61776890-61778733	NA
cg18800910	0.149828	0.210237	-0.0604086	0.00740511	11	ARAP1;ARAP1;ARAP1	5'UTR;5'UTR;Body		NA
cg06856840	0.0574097	0.112616	-0.0552065	0.0074084	15	FAH	Body		TRUE
cg10618267	0.354553	0.521215	-0.166661	0.00740929	1				NA
cg14304234	0.700765	0.777092	-0.076327	0.00741543	17	TEX2;TEX2;TEX2	5'UTR;5'UTR;TSS1500		TRUE
cg06591932	0.0835168	0.242572	-0.159055	0.00741666	1	NVL;NVL;NVL;NVL	Body;Body;Body;Body		TRUE
cg26970043	0.0647966	0.116756	-0.0519596	0.00741965	2	SLC39A10;SLC39A10	TSS1500;TSS200	chr2:196521555-196522950	NA
cg09488258	0.498875	0.610555	-0.11168	0.00742295	5				TRUE
cg16879414	0.587801	0.613454	-0.0256536	0.00742748	17	ACLY;ACLY;ACLY;ACLY	Body;Body;5'UTR;5'UTR	chr17:40074291-40075380	NA
cg11737758	0.0219247	0.0537813	-0.0318566	0.00742789	2	THSD7B	Body		NA
cg07668077	0.700578	0.795854	-0.0952755	0.00743047	15	ARNT2	Body		NA
cg17835169	0.157113	0.313257	-0.156144	0.00743913	5	PDE6A	Body		NA
cg08415518	0.682299	0.83174	-0.14944	0.00744567	5	GALNT10	Body		NA
cg10084808	0.0869677	0.226484	-0.139517	0.00745132	12	MED13L	Body		NA
cg09172306	0.911302	0.881459	0.029842	0.00745203	15	NEDD4	Body		NA
cg05752866	0.052904	0.0894204	-0.0365164	0.00745739	2				NA
cg05381106	0.792198	0.872482	-0.080284	0.00746345	4	PALLD;PALLD;PALLD	Body;Body;Body		NA
cg27472156	0.0245841	0.0583978	-0.0338137	0.00747186	3	EGOT;ITPR1;ITPR1;ITPR1	TSS200;Body;Body;Body		NA
cg08545632	0.150015	0.407004	-0.25699	0.00747833	6				NA
cg26654827	0.269846	0.355989	-0.0861434	0.0074791	7				NA
cg12618262	0.640255	0.714396	-0.0741412	0.00752545	8				NA
cg03392063	0.596597	0.757271	-0.160675	0.00753061	20	SPTLC3	Body		NA
cg01583323	0.174261	0.419495	-0.245234	0.00755162	15	RAB8B	Body		TRUE
cg25845650	0.559829	0.723286	-0.163458	0.00755572	3				NA
cg22087285	0.699354	0.738949	-0.0395948	0.00756405	11				NA
cg14415410	0.0577353	0.184005	-0.12627	0.00756408	3	FNDC3B;FNDC3B	Body;Body		NA
cg02573572	0.841284	0.795061	0.0462224	0.00757175	20	PET117;CSRP2BP	Body;TSS1500	chr20:18117962-18118989	NA
cg11342429	0.0803019	0.129715	-0.0494135	0.00758198	5	PIK3R1;PIK3R1	Body;TSS1500	chr5:67584213-67584451	NA
cg01161055	0.16609	0.266256	-0.100166	0.0075891	12	BICD1;BICD1	Body;Body		TRUE
cg13819787	0.202878	0.332881	-0.130003	0.0075911	2	SP9	TSS1500	chr2:175199463-175202639	NA
cg12095177	0.500663	0.608313	-0.10765	0.00760025	8	LINC01605	Body		NA
cg00083223	0.79275	0.818052	-0.025302	0.00762312	13				NA
cg04756967	0.207051	0.181249	0.0258023	0.00762315	7	CPVL;CPVL	Body;Body		NA
cg18437077	0.385522	0.355804	0.0297184	0.00765754	7	PLOD3;PLOD3;ZNHIT1	1stExon;5'UTR;TSS200	chr7:100860297-100861029	NA
cg15085133	0.0286529	0.0563828	-0.0277298	0.00765913	12				NA
cg20878697	0.759363	0.785254	-0.0258909	0.00767334	20	DEFB124;REM1	TSS1500;TSS1500	chr20:30062969-30063281	NA
cg05117036	0.818348	0.841619	-0.023271	0.00767369	2	LOC100506457;LOC100506457;LOC100506457	Body;Body;Body		NA
cg09611296	0.106534	0.192985	-0.0864511	0.00770442	20	DTD1	Body		NA
cg14675366	0.0237847	0.108494	-0.0847098	0.00771518	1	FGGY;FGGY;FGGY;FGGY	Body;Body;Body;Body		NA
cg08514932	0.286684	0.475119	-0.188435	0.00771701	21	RUNX1;RUNX1;RUNX1	Body;Body;Body		TRUE
cg09390022	0.811783	0.769083	0.0426997	0.00771711	8				NA
cg12814185	0.549232	0.776957	-0.227725	0.00773566	20	CHD6	5'UTR		NA
cg12776756	0.415816	0.556864	-0.141048	0.0077388	17			chr17:45949676-45949885	TRUE
cg05269451	0.165636	0.351343	-0.185706	0.00774305	2			chr2:172963623-172964135	NA
cg10521450	0.660101	0.810531	-0.15043	0.00775881	10	SH3PXD2A	Body		TRUE
cg10032728	0.898883	0.871513	0.0273698	0.00776177	7	DOCK4	Body		NA
cg15916744	0.0379128	0.0694725	-0.0315597	0.00776658	17				NA
cg27484320	0.30869	0.615805	-0.307115	0.00776774	8	ATP6V1B2	Body		TRUE
cg17357698	0.313775	0.288151	0.0256245	0.00776971	6				NA
cg18311413	0.0978172	0.255833	-0.158016	0.00777779	5				NA
cg04091682	0.177417	0.433157	-0.255739	0.00778738	17				NA
cg20085197	0.74292	0.673618	0.0693024	0.00778824	3				NA
cg14865907	0.0947808	0.130791	-0.03601	0.00779227	19	UBA52;UBA52	TSS1500;TSS1500	chr19:18682374-18683034	NA
cg04156483	0.0881024	0.116901	-0.0287982	0.00779338	1	MORN1	Body	chr1:2253723-2254758	TRUE
cg06854882	0.0239813	0.0606446	-0.0366633	0.00779791	2	USP34	Body		NA
cg08783616	0.111802	0.173618	-0.0618157	0.00780721	17	C17orf76;C17orf76	Body;Body		TRUE
cg25002551	0.647059	0.680156	-0.0330972	0.00782437	1	KDM1A;KDM1A	Body;Body		TRUE
cg10043037	0.674935	0.701556	-0.026621	0.00782698	7	FERD3L	TSS1500	chr7:19184221-19184686	TRUE
cg10193605	0.639535	0.793105	-0.15357	0.00782877	22	FBLN1;FBLN1;FBLN1;FBLN1;FBLN1;FBLN1;FBLN1;FBLN1	ExonBnd;ExonBnd;ExonBnd;ExonBnd;Body;Body;Body;Body		NA
cg16748130	0.0319284	0.0621497	-0.0302213	0.00783882	7				NA
cg27076309	0.177136	0.249076	-0.0719405	0.0078436	2	ROCK2	TSS1500	chr2:11483959-11485553	NA
cg23668581	0.126555	0.189777	-0.0632217	0.00784538	11	ME3;ME3;ME3	Body;Body;Body		TRUE
cg22750001	0.63471	0.707395	-0.0726846	0.00784782	11	MPEG1	TSS1500		NA
cg10342310	0.870578	0.82743	0.0431473	0.00784868	15				NA
cg18359596	0.600869	0.728663	-0.127794	0.00785372	14	FOXN3;FOXN3	Body;Body		TRUE
cg22412298	0.0485555	0.10234	-0.0537844	0.0078565	13	ZDHHC20;ZDHHC20;ZDHHC20;ZDHHC20	Body;Body;Body;5'UTR		NA
cg07268332	0.34276	0.555036	-0.212276	0.00786475	11	AMPD3;AMPD3;AMPD3	TSS200;TSS1500;Body	chr11:10472000-10472857	NA
cg03471705	0.0725895	0.169409	-0.0968197	0.00786633	14	GTF2A1;GTF2A1;GTF2A1	5'UTR;1stExon;5'UTR	chr14:81686385-81687885	NA
cg14779038	0.125993	0.265049	-0.139056	0.00787071	1	PLEKHM2	Body		NA
cg04202198	0.0336122	0.0758066	-0.0421944	0.00787084	11	NPAT	Body		NA
cg18695564	0.0407049	0.139721	-0.0990158	0.00787878	1	EPHX1;EPHX1;EPHX1	Body;Body;Body		NA
cg25292163	0.619789	0.574683	0.0451062	0.00788588	18				NA
cg23192683	0.188366	0.322156	-0.13379	0.00788627	3			chr3:194207385-194208785	TRUE
cg02256928	0.667558	0.705956	-0.0383983	0.0078946	4				NA
cg04791421	0.625253	0.658269	-0.033016	0.00789634	17	CCL5	TSS1500		NA
cg06379858	0.612714	0.578875	0.0338394	0.0078973	17			chr17:65362343-65362837	NA
cg19190274	0.57273	0.602974	-0.030244	0.00790457	17	RAP1GAP2;RAP1GAP2	3'UTR;3'UTR		NA
cg09329178	0.287584	0.450281	-0.162697	0.00791076	6	TNFAIP3;TNFAIP3;TNFAIP3	5'UTR;5'UTR;5'UTR	chr6:138187825-138189141	NA
cg24167667	0.0344342	0.147208	-0.112774	0.00791111	3				TRUE
cg13861524	0.0932057	0.0586443	0.0345614	0.00791706	19			chr19:50836390-50837447	NA
cg21976145	0.319172	0.381711	-0.0625386	0.00791969	20				NA
cg06906268	0.283377	0.258372	0.0250051	0.0079277	17	SEZ6;SEZ6;SEZ6;SEZ6	1stExon;5'UTR;1stExon;5'UTR	chr17:27332268-27333188	NA
cg20015583	0.190179	0.33306	-0.142882	0.0079296	9	TRAF1;TRAF1	Body;Body		TRUE
cg04325963	0.0876461	0.298184	-0.210538	0.00794966	14	PSEN1;PSEN1	5'UTR;5'UTR		NA
cg07968031	0.0955036	0.0712084	0.0242951	0.00794974	3			chr3:129345667-129346521	TRUE
cg07759833	0.310824	0.435654	-0.12483	0.00795623	13				TRUE
cg14613617	0.150948	0.0924513	0.0584963	0.00795698	10	VWA2	TSS200	chr10:115999008-115999603	NA
cg21663770	0.300175	0.517215	-0.21704	0.00795724	20	BFSP1;BFSP1;BFSP1;BFSP1	Body;Body;5'UTR;5'UTR		NA
cg18679416	0.268269	0.375581	-0.107312	0.00795976	2				NA
cg07948866	0.0155009	0.0388045	-0.0233035	0.00797695	12	SCARB1;SCARB1	Body;Body		NA
cg21310449	0.931059	0.906389	0.0246697	0.00797822	14	SNORD114-14;SNHG24	TSS1500;Body		NA
cg17641118	0.0745311	0.0533458	0.0211853	0.00798596	11	SIDT2	TSS200	chr11:117049399-117050234	NA
cg27051729	0.796872	0.850869	-0.0539974	0.007995	6	DSE	5'UTR		TRUE
cg25241102	0.035745	0.0563549	-0.02061	0.00799579	2	HNMT;HNMT;HNMT;HNMT;HNMT;HNMT	1stExon;1stExon;1stExon;5'UTR;5'UTR;5'UTR		TRUE
cg10663081	0.0596713	0.0896628	-0.0299915	0.00799923	20				NA
cg24683893	0.508352	0.574038	-0.0656867	0.00800815	18	SLC14A2	5'UTR		NA
cg00565722	0.647853	0.741802	-0.0939499	0.00801171	12				NA
cg16018921	0.188026	0.393352	-0.205326	0.00802617	4	PALLD;PALLD;PALLD	Body;Body;Body		TRUE
cg01132150	0.0619941	0.215606	-0.153611	0.00802636	5	C5orf56	Body		TRUE
cg10515180	0.514318	0.776054	-0.261736	0.00803377	7	C7orf10	Body		TRUE
cg13456408	0.344801	0.48528	-0.140479	0.00803869	5	C5orf46;C5orf46	1stExon;5'UTR		NA
cg17154313	0.0961955	0.0679483	0.0282472	0.00804262	10	COL13A1;COL13A1;COL13A1;COL13A1;COL13A1;COL13A1;COL13A1;COL13A1;COL13A1;COL13A1;COL13A1;COL13A1;COL13A1;COL13A1;COL13A1;COL13A1;COL13A1;COL13A1;COL13A1;COL13A1	Body;Body;Body;Body;Body;Body;Body;Body;Body;Body;Body;Body;Body;Body;Body;Body;Body;Body;Body;Body	chr10:71561302-71562876	NA
cg15498228	0.662469	0.816007	-0.153538	0.00804473	14	TDRD9	Body		NA
cg23217542	0.217271	0.352153	-0.134882	0.00805419	15	DENND4A;DENND4A	Body;Body		NA
cg07922290	0.303599	0.395635	-0.0920363	0.00806267	16	CLEC16A;CLEC16A	Body;Body		NA
cg22257514	0.864083	0.938657	-0.0745732	0.0080708	6				NA
cg02678159	0.135954	0.278669	-0.142714	0.00807331	3				NA
cg15752436	0.47003	0.613376	-0.143345	0.00809597	17	USP22	Body		TRUE
cg24857560	0.643636	0.70313	-0.0594941	0.00809771	10	CYP2C19	TSS1500		NA
cg07448963	0.0140792	0.0459732	-0.031894	0.00809874	7	FAM3C;FAM3C	Body;Body		NA
cg10884662	0.207893	0.163674	0.0442188	0.00812249	15	PTPN9	TSS200	chr15:75870802-75871814	NA
cg14736083	0.401248	0.600298	-0.199049	0.00812882	5				TRUE
cg13531637	0.173299	0.289724	-0.116424	0.00812959	2	HDAC4	Body	chr2:240061326-240061602	NA
cg06095802	0.551439	0.649137	-0.0976976	0.00813188	11				TRUE
cg14704194	0.777978	0.731307	0.0466711	0.00813728	7	CADPS2;CADPS2;CADPS2	Body;Body;Body		NA
cg15452937	0.157109	0.273899	-0.11679	0.00814486	5	IPO11-LRRC70;IPO11;IPO11	Body;Body;Body		NA
cg00731214	0.145759	0.369248	-0.223489	0.00815312	3				TRUE
cg10193763	0.137078	0.110333	0.0267449	0.00815475	2			chr2:225306900-225307500	NA
cg10512434	0.51127	0.650898	-0.139628	0.00816079	7	AUTS2;AUTS2;AUTS2	Body;Body;Body		NA
cg06387470	0.780143	0.930323	-0.15018	0.00816774	17	COX10-AS1	Body		NA
cg15571423	0.9383	0.915924	0.0223767	0.00817241	3	COL29A1;COL29A1	Body;Body		NA
cg13140809	0.878528	0.844216	0.0343127	0.00817445	1	ZMPSTE24	Body		NA
cg04615571	0.805869	0.912474	-0.106604	0.00818007	12	ETV6;RNU6-19P	Body;Body		NA
cg16738646	0.792724	0.889688	-0.096964	0.00818027	1	SLC2A1	Body		TRUE
cg07874294	0.28697	0.386457	-0.099487	0.00818512	17	SEPT4;SEPT4;SEPT4;SEPT4;SEPT4;SEPT4;SEPT4;SEPT4;SEPT4;SEPT4-AS1	Body;Body;Body;Body;Body;Body;Body;Body;TSS1500;Body	chr17:56609025-56609583	NA
cg15964920	0.620017	0.769118	-0.1491	0.00819051	13	SPATA13;SPATA13;SPATA13	Body;5'UTR;5'UTR		NA
cg22311436	0.915468	0.885293	0.0301748	0.00819073	11				NA
cg17725163	0.0493998	0.086743	-0.0373432	0.0081958	1	ALPL;ALPL;ALPL	Body;Body;Body		TRUE
cg20228862	0.0630153	0.126692	-0.0636767	0.00820301	19	ITPKC	Body	chr19:41222598-41223162	NA
cg25696613	0.903508	0.869662	0.0338462	0.00821633	19	TMEM221	TSS1500	chr19:17558917-17559679	NA
cg01091214	0.774639	0.745054	0.0295848	0.00821962	14				NA
cg10696311	0.928526	0.908161	0.0203655	0.00823354	8				NA
cg09203789	0.88165	0.914555	-0.0329047	0.00824703	12	RASSF8;RASSF8;RASSF8;RASSF8	Body;Body;Body;Body		NA
cg15472210	0.101576	0.0761388	0.0254375	0.00824801	1			chr1:232765088-232766479	NA
cg10432598	0.686044	0.764626	-0.0785821	0.00825251	2	TSGA10;TSGA10	Body;Body		NA
cg26987928	0.495633	0.465212	0.0304212	0.00827443	15				TRUE
cg13386851	0.0250988	0.0551733	-0.0300745	0.00827601	15	APBA2;APBA2	5'UTR;5'UTR		NA
cg19180827	0.858929	0.885987	-0.0270585	0.00828027	2	MSH2	Body		NA
cg05037622	0.064941	0.291831	-0.22689	0.00828914	20	JPH2;JPH2	TSS1500;TSS1500		NA
cg10512945	0.369601	0.483	-0.113399	0.0082953	5				NA
cg02552773	0.625748	0.699337	-0.0735891	0.00829835	8				NA
cg11705100	0.900906	0.823951	0.0769548	0.00830562	8	ADRA1A;ADRA1A;ADRA1A;ADRA1A	Body;Body;Body;Body		NA
cg20992700	0.60378	0.568958	0.0348222	0.0083063	5	MCTP1;MCTP1;MCTP1	Body;Body;Body		NA
cg05355184	0.908925	0.869581	0.0393436	0.00831359	9	MAMDC2;MAMDC2	Body;Body		NA
cg04501263	0.0603777	0.0918508	-0.0314731	0.00832126	15	SLTM;SLTM	Body;Body		TRUE
cg21155111	0.0674082	0.144541	-0.077133	0.00832304	5				NA
cg04728296	0.059757	0.0874922	-0.0277353	0.00834494	4	CPE	Body		NA
cg07908903	0.617393	0.662609	-0.0452163	0.00834744	20	LINC01260	Body		NA
cg20298494	0.449333	0.606629	-0.157296	0.00835203	10	LINC00704	TSS200		TRUE
cg05287481	0.714278	0.682167	0.0321111	0.00836095	11			chr11:17249822-17250033	NA
cg18942519	0.856019	0.904454	-0.0484352	0.00837074	3	OSBPL10;OSBPL10	Body;Body		NA
cg14200251	0.902857	0.838733	0.0641241	0.00838092	8	RMDN1;RMDN1;RMDN1	Body;Body;Body	chr8:87520573-87521116	NA
cg15649511	0.0777343	0.147803	-0.0700691	0.00838416	13				NA
cg26846217	0.783008	0.877905	-0.0948964	0.00839595	17	SPECC1;SPECC1;SPECC1;SPECC1;SPECC1;SPECC1	Body;Body;Body;Body;Body;Body		NA
cg22177175	0.302387	0.570554	-0.268166	0.00839767	1	PPT1;PPT1	Body;Body		TRUE
cg12239547	0.945075	0.915377	0.0296981	0.00840162	1	PAPPA2;PAPPA2	Body;Body		NA
cg26598388	0.515174	0.461286	0.0538888	0.00840392	17	UBB	5'UTR	chr17:16283927-16284768	NA
cg21629528	0.44793	0.423369	0.0245609	0.00841576	7	MEST;MEST;MEST;MESTIT1	5'UTR;TSS200;5'UTR;TSS1500	chr7:130130739-130133111	NA
cg14331151	0.130407	0.324855	-0.194448	0.00841844	20	KIF16B;KIF16B;KIF16B	Body;Body;Body		NA
cg12937391	0.851683	0.876098	-0.0244142	0.00843194	7	WIPF3	Body		NA
cg19697107	0.0806976	0.050748	0.0299496	0.00845296	9	RALGPS1;RALGPS1;RALGPS1	TSS200;TSS200;TSS200	chr9:129676764-129677415	NA
cg08008352	0.0352895	0.072105	-0.0368155	0.00845815	16			chr16:27324885-27325695	NA
cg07863882	0.74083	0.773932	-0.0331029	0.00845931	14				TRUE
cg27381557	0.823857	0.797749	0.0261088	0.00847133	7	SDK1	Body	chr7:4153645-4153898	NA
cg11940332	0.515083	0.578976	-0.0638924	0.00850118	9	LOC101929331	TSS200		TRUE
cg18093572	0.0989045	0.147127	-0.0482221	0.00851921	5				TRUE
cg02056268	0.260274	0.227238	0.0330364	0.00852008	1	OR2T8	TSS1500		NA
cg00483217	0.524375	0.501098	0.0232774	0.008534	2	EFR3B	Body		TRUE
cg22970207	0.0375944	0.0726501	-0.0350557	0.00854703	1				NA
cg00989151	0.415147	0.710505	-0.295358	0.00855114	14	RAD51B;RAD51B;RAD51B	Body;Body;Body		NA
cg08009487	0.207534	0.32395	-0.116416	0.00855722	12	KRT4;KRT4	1stExon;5'UTR		NA
cg18791779	0.0516135	0.0769933	-0.0253798	0.00855805	6				NA
cg20678835	0.22858	0.299048	-0.0704679	0.00856749	1	HTR1D	TSS200		TRUE
cg27103964	0.0950719	0.333781	-0.238709	0.00858038	5	LOC102467080;LOC102467080	Body;Body		NA
cg02123798	0.435893	0.534047	-0.0981532	0.00858241	1	BCAR3;BCAR3;BCAR3	Body;Body;Body		TRUE
cg24871922	0.886246	0.941787	-0.055541	0.0086018	8	SPIDR;SPIDR;SPIDR;SPIDR	Body;Body;Body;Body		TRUE
cg12106181	0.525187	0.652323	-0.127136	0.00861159	15				NA
cg14309002	0.209137	0.31562	-0.106483	0.00861334	7				NA
cg13394726	0.0146569	0.0399689	-0.0253119	0.00862201	1				NA
cg23733945	0.746759	0.81063	-0.0638702	0.00864371	6	PTK7;PTK7;PTK7;PTK7;PTK7;PTK7;PTK7	Body;Body;Body;Body;Body;Body;Body		NA
cg15148480	0.602354	0.737968	-0.135614	0.00864384	8	LOC101929450;LOC101929450	Body;Body		NA
cg04759439	0.138909	0.114966	0.0239426	0.00864507	3	ERC2	TSS1500	chr3:56502611-56502815	NA
cg17418330	0.47833	0.439289	0.0390411	0.00864583	14				NA
cg00230967	0.517216	0.648331	-0.131115	0.00865857	2	COL4A4	5'UTR		NA
cg14647287	0.798386	0.875057	-0.0766718	0.00866596	4	TBC1D14;TBC1D14	Body;Body	chr4:6925211-6925591	NA
cg22830663	0.834618	0.801473	0.0331456	0.00866775	2	POTEE	TSS200		NA
cg22235018	0.0694718	0.0459964	0.0234754	0.00866944	6	TFAP2D	Body	chr6:50692149-50692375	NA
cg08594341	0.0480998	0.0979643	-0.0498645	0.00867072	11	SBF2-AS1;SBF2	Body;Body		NA
cg01129810	0.0414551	0.0812285	-0.0397734	0.00869112	1	SLC2A1	Body		NA
cg15571646	0.0262769	0.0526287	-0.0263518	0.00869805	2	RAMP1;RAMP1	TSS1500;TSS1500	chr2:238768073-238768831	TRUE
cg11998449	0.850452	0.890682	-0.0402304	0.00870565	5	CTNNA1;CTNNA1;CTNNA1;CTNNA1;CTNNA1	5'UTR;Body;Body;Body;Body		NA
cg18249506	0.214821	0.511082	-0.296261	0.00871699	4				NA
cg04500819	0.550923	0.727875	-0.176952	0.00873467	1				TRUE
cg09477127	0.786735	0.912691	-0.125956	0.00873587	12				NA
cg23006655	0.408931	0.381903	0.0270276	0.00873832	14				NA
cg14492551	0.339223	0.609655	-0.270433	0.00874549	5	TENM2	Body		NA
cg22392793	0.71227	0.830506	-0.118237	0.0087588	2			chr2:99552185-99553831	NA
cg06760566	0.0167879	0.0507966	-0.0340087	0.00876762	12				TRUE
cg08374298	0.0289105	0.0925656	-0.063655	0.00877224	2				NA
cg22734315	0.123175	0.0992892	0.0238859	0.00878546	16	ATMIN	1stExon	chr16:81069532-81070163	NA
cg10594543	0.401804	0.556718	-0.154915	0.00879041	5	ADAMTS12	Body		TRUE
cg22251513	0.0666549	0.143519	-0.0768645	0.00879834	14				TRUE
cg09187774	0.314931	0.545964	-0.231033	0.008813	10				NA
cg13502799	0.641935	0.676196	-0.0342615	0.00882754	2	LINC01237	Body		NA
cg03686090	0.729257	0.766581	-0.0373231	0.0088312	12	ADCY6	Body		NA
cg07395928	0.828738	0.891612	-0.0628737	0.00883726	3	MAP4;MAP4	Body;Body		NA
cg06491456	0.0864843	0.0589553	0.027529	0.00884255	7	MIOS	5'UTR	chr7:7606372-7607023	NA
cg09806262	0.0573825	0.0861418	-0.0287592	0.00884408	10	ALOX5	Body	chr10:45914374-45914883	TRUE
cg12143110	0.810218	0.837872	-0.0276539	0.00885672	17	LOC388428	Body		TRUE
cg23799059	0.591126	0.743607	-0.15248	0.00885756	5				TRUE
cg01945119	0.547196	0.740823	-0.193628	0.00885759	4	SORBS2;SORBS2;SORBS2;SORBS2;SORBS2;SORBS2;SORBS2	5'UTR;5'UTR;5'UTR;5'UTR;5'UTR;5'UTR;5'UTR		NA
cg07877548	0.925092	0.891946	0.0331452	0.00886086	7				NA
cg08449361	0.773908	0.809825	-0.0359165	0.00886482	15	HIGD2B	Body	chr15:72978290-72978758	NA
cg01973844	0.924324	0.876559	0.0477649	0.00887166	6				NA
cg12274883	0.0300539	0.0539983	-0.0239444	0.00890129	6				NA
cg00889945	0.140987	0.183496	-0.0425087	0.00890932	22	SGSM1;SGSM1;SGSM1;SGSM1	Body;Body;Body;Body	chr22:25201953-25202553	NA
cg07194931	0.888729	0.924153	-0.035424	0.00892225	15	MRPS11;MRPS11	Body;Body		NA
cg25763127	0.245252	0.332938	-0.0876864	0.00893217	10	NRP1;NRP1;NRP1	Body;Body;Body		TRUE
cg06936779	0.396776	0.353696	0.0430799	0.00893294	1	PIP5K1A;PIP5K1A;PIP5K1A;PIP5K1A;PIP5K1A;PIP5K1A;PIP5K1A;PIP5K1A	5'UTR;1stExon;5'UTR;1stExon;5'UTR;1stExon;1stExon;5'UTR	chr1:151170847-151171532	NA
cg20059675	0.646282	0.738916	-0.0926346	0.00893545	11	TMX2-CTNND1;CTNND1;CTNND1;CTNND1;CTNND1;CTNND1;CTNND1;CTNND1;CTNND1;CTNND1;CTNND1;CTNND1;CTNND1;CTNND1;CTNND1;CTNND1;CTNND1;CTNND1;CTNND1;CTNND1;CTNND1;CTNND1;CTNND1	Body;5'UTR;5'UTR;5'UTR;5'UTR;5'UTR;5'UTR;5'UTR;5'UTR;5'UTR;5'UTR;5'UTR;5'UTR;5'UTR;5'UTR;5'UTR;5'UTR;5'UTR;5'UTR;5'UTR;5'UTR;5'UTR;5'UTR		NA
cg04945518	0.865052	0.812403	0.0526484	0.00893975	7	RSBN1L	Body		NA
cg26877720	0.0340146	0.0667442	-0.0327296	0.00898542	10	FAM107B	Body	chr10:14645752-14646705	NA
cg04569877	0.890531	0.943076	-0.0525449	0.00899094	2			chr2:85645343-85645879	NA
cg19351717	0.970268	0.940002	0.0302659	0.00899749	5	EDIL3;EDIL3	Body;Body		NA
cg03899219	0.833264	0.79023	0.043034	0.00900487	3	PARP15;PARP15	Body;TSS1500		NA
cg07645286	0.859726	0.893221	-0.0334957	0.00900535	2	RAPGEF4	Body	chr2:173600281-173600970	NA
cg24419550	0.0500509	0.102008	-0.0519566	0.00901559	10	TSPAN15	Body		NA
cg06284364	0.644448	0.684976	-0.0405281	0.00901804	11				NA
cg14387312	0.0470899	0.124838	-0.077748	0.00901849	4				TRUE
cg01570885	0.566484	0.537411	0.0290734	0.0090194	6	FAM50B	TSS1500	chr6:3849271-3851048	NA
cg18525632	0.793642	0.743915	0.0497271	0.00902156	8				NA
cg10460284	0.738107	0.775648	-0.0375404	0.00902477	2	PLEK	Body		NA
cg18129296	0.291699	0.552441	-0.260742	0.0090269	3				TRUE
cg16585715	0.436569	0.614151	-0.177582	0.00903403	17	LOC101927557;MSI2;MSI2	TSS1500;Body;Body		NA
cg24505892	0.162516	0.187588	-0.0250715	0.00904482	10			chr10:102975969-102978096	NA
cg21564289	0.936061	0.904892	0.0311693	0.00904726	3	FNDC3B;FNDC3B	Body;Body		TRUE
cg13601650	0.867839	0.832139	0.0357001	0.00905685	14			chr14:105864480-105865465	NA
cg19848403	0.852652	0.908306	-0.0556545	0.0090666	13	FOXO1	Body		NA
cg11271406	0.957954	0.927015	0.0309389	0.00907214	15	UBR1	Body		NA
cg18114756	0.775457	0.740569	0.0348874	0.00907718	3	TIGIT	Body		NA
cg22338014	0.612628	0.839506	-0.226878	0.00908506	16	PHLPP2;PHLPP2	Body;Body		NA
cg20907614	0.0864631	0.28686	-0.200397	0.00909733	8				TRUE
cg04058821	0.446076	0.640813	-0.194737	0.00909733	5	LOC101929710	Body		NA
cg00919407	0.514868	0.580818	-0.0659492	0.00909959	10	LGI1;LGI1;LGI1;LGI1;LGI1;LGI1	ExonBnd;ExonBnd;Body;Body;Body;Body		NA
cg00691948	0.213323	0.280586	-0.0672623	0.00911297	17			chr17:78954993-78955381	NA
cg12576936	0.0391734	0.062874	-0.0237006	0.00911443	3	LRRFIP2;LRRFIP2;LRRFIP2;LRRFIP2	TSS1500;5'UTR;5'UTR;5'UTR	chr3:37217053-37218129	NA
cg24443673	0.743277	0.861757	-0.11848	0.00911553	2	MIR548AD;CAMKMT	TSS1500;Body		NA
cg09239134	0.840938	0.866759	-0.0258215	0.00912316	2	FSIP2	Body		NA
cg13958983	0.123693	0.0679712	0.0557221	0.00912791	16	ERN2;ERN2;ERN2;ERN2	1stExon;1stExon;5'UTR;5'UTR	chr16:23724270-23724775	NA
cg16924391	0.909859	0.932614	-0.0227553	0.00912909	6	IFITM4P	TSS1500	chr6:29720381-29721101	NA
cg14131876	0.622809	0.802625	-0.179816	0.00912947	20				NA
cg22243989	0.609664	0.773795	-0.16413	0.00913327	16				NA
cg24570624	0.33196	0.234604	0.0973558	0.00913907	14	C14orf4	1stExon	chr14:77491938-77495276	NA
cg13174599	0.289616	0.376426	-0.0868102	0.00914138	7				NA
cg03723251	0.0934788	0.167198	-0.0737195	0.00914412	3				TRUE
cg09710987	0.0304173	0.0585403	-0.028123	0.0091498	11				TRUE
cg11818555	0.0337677	0.121373	-0.0876057	0.00916462	13				TRUE
cg19919032	0.0615171	0.174334	-0.112817	0.00917108	2				NA
cg20370152	0.0454535	0.0849323	-0.0394788	0.00917355	2	PRKRA;PRKRA;PRKRA;DFNB59;MIR548N	TSS1500;TSS1500;TSS1500;5'UTR;Body	chr2:179315214-179316573	NA
cg12500767	0.230535	0.328286	-0.0977508	0.00917431	14	LOC100506476	Body	chr14:74253387-74254188	NA
cg14393975	0.946856	0.923825	0.0230307	0.00918515	8			chr8:103251480-103251751	NA
cg21169397	0.066888	0.335129	-0.268241	0.00918682	21				TRUE
cg13940444	0.15374	0.20585	-0.0521097	0.00922506	12	RARG	Body	chr12:53613716-53615103	TRUE
cg21351647	0.45161	0.487078	-0.0354673	0.00923284	6	PSORS1C1	TSS1500		TRUE
cg00357989	0.107812	0.215094	-0.107282	0.00924179	6				NA
cg14675361	0.0559789	0.0931056	-0.0371266	0.00924329	13	LMO7;LMO7	TSS1500;Body		TRUE
cg06726213	0.262338	0.490552	-0.228213	0.00924506	2	SLC8A1;SLC8A1;SLC8A1;SLC8A1;SLC8A1	Body;Body;Body;Body;Body		NA
cg02978824	0.334766	0.60511	-0.270344	0.00924593	3	IL17RD	3'UTR		TRUE
cg18817955	0.0515305	0.193437	-0.141907	0.00924676	14				TRUE
cg13448633	0.0887905	0.299952	-0.211161	0.0092535	5	ELL2	Body		NA
cg23396152	0.714243	0.823147	-0.108904	0.00925431	13				NA
cg18234973	0.259509	0.530308	-0.270799	0.00926473	1	FGGY;FGGY	Body;Body		TRUE
cg22961082	0.900064	0.942026	-0.0419619	0.00928524	1				NA
cg04360099	0.0817571	0.0603917	0.0213654	0.00928531	5	THBS4;THBS4;THBS4;THBS4	TSS200;TSS1500;5'UTR;5'UTR	chr5:79330928-79331488	NA
cg23975226	0.677384	0.613939	0.0634451	0.00929759	11				NA
cg12418043	0.0916761	0.131838	-0.0401621	0.00931976	5				TRUE
cg14866978	0.680767	0.733795	-0.0530285	0.00932495	5				NA
cg12580445	0.0302979	0.0644831	-0.0341852	0.00935229	5	LOX	TSS1500	chr5:121412500-121414077	NA
cg01742760	0.0865329	0.230621	-0.144088	0.0093532	3	CCDC50;CCDC50	Body;Body		NA
cg06391046	0.0707439	0.102829	-0.0320853	0.00935847	16	CMIP	TSS200	chr16:81478214-81479350	NA
cg15557308	0.496639	0.644229	-0.14759	0.00936017	2	TANC1;TANC1	5'UTR;5'UTR		NA
cg21735530	0.820381	0.872901	-0.0525201	0.00936912	16	MIR3179-4;MIR3179-1;MIR3179-2;MIR3179-3	TSS1500;TSS1500;TSS1500;TSS1500		NA
cg12086384	0.783973	0.752863	0.0311104	0.00937163	17	SLC47A1	Body		NA
cg12828588	0.651085	0.772251	-0.121166	0.00938661	12	NCOR2;NCOR2;NCOR2	5'UTR;5'UTR;5'UTR	chr12:125002006-125002433	NA
cg23750393	0.599207	0.779755	-0.180549	0.00941973	8				NA
cg26602558	0.36453	0.394887	-0.0303562	0.00942012	4				TRUE
cg05066144	0.595091	0.841886	-0.246795	0.00944777	7				NA
cg09850372	0.0398039	0.0695061	-0.0297022	0.00945755	11	MAML2	TSS1500		NA
cg24060744	0.0715953	0.23108	-0.159485	0.00945769	7				NA
cg06319713	0.280845	0.254471	0.0263734	0.00946071	1	LOC440926;H3F3A	TSS1500;TSS1500	chr1:226249457-226251457	NA
cg03925502	0.292227	0.402028	-0.109801	0.00946245	12	CRACR2A;CRACR2A	5'UTR;5'UTR		NA
cg01406317	0.0659127	0.241732	-0.175819	0.00947061	16	Magmas	Body	chr16:4400955-4401572	NA
cg15815843	0.658817	0.741255	-0.0824385	0.00947387	12	MFAP5;MFAP5	1stExon;5'UTR		NA
cg02270776	0.533522	0.653377	-0.119854	0.00947738	12	RILPL1	Body		NA
cg15689385	0.221306	0.335527	-0.114221	0.00949163	17	COL1A1;COL1A1	ExonBnd;Body		NA
cg12239753	0.374013	0.472634	-0.0986204	0.00949314	11	SAA2-SAA4;SAA2;SAA2	TSS1500;TSS1500;TSS1500		NA
cg03505654	0.421263	0.379769	0.0414942	0.00950941	1	NLRP3;NLRP3	5'UTR;5'UTR		NA
cg22731064	0.103752	0.0816213	0.022131	0.00951321	15	CIB2	TSS200	chr15:78423593-78424096	NA
cg27665978	0.0141007	0.0480378	-0.0339371	0.00951642	1	FMO6P	Body		NA
cg00449608	0.242981	0.686573	-0.443592	0.00951656	2	GPR45	TSS1500	chr2:105858587-105859084	NA
cg15231494	0.753728	0.868683	-0.114955	0.00952286	18				NA
cg25514934	0.0183489	0.0465212	-0.0281723	0.00952627	7	OGDH;OGDH;OGDH	Body;Body;Body		TRUE
cg19933955	0.926724	0.949731	-0.0230061	0.00952974	6	SENP6;SENP6;SENP6	Body;Body;Body		NA
cg15111720	0.111098	0.274224	-0.163126	0.0095409	2				NA
cg26016888	0.889152	0.933185	-0.0440337	0.00955145	10	ZMIZ1	Body		NA
cg26715644	0.33898	0.30471	0.0342701	0.00955567	19	RTBDN;RTBDN	TSS1500;Body	chr19:12943346-12943661	NA
cg00190393	0.928566	0.900249	0.0283167	0.00955589	8				NA
cg23114115	0.796614	0.92384	-0.127225	0.00957007	11	RNF121;RNF121;RNF121;RNF121	Body;Body;Body;Body		NA
cg22351666	0.0296529	0.0745033	-0.0448505	0.0096116	1	LOC102724312;LOC102724312;LOC102724312	Body;Body;Body	chr1:1361560-1361787	NA
cg14363661	0.797698	0.840321	-0.042623	0.00961177	10	DNAJC12	Body		TRUE
cg19695521	0.411955	0.30112	0.110836	0.00961725	6	HCG18;HCG18	Body;Body	chr6:30294169-30295071	NA
cg19334176	0.0650152	0.108284	-0.0432689	0.00962237	10	DIP2C	Body	chr10:444909-445131	NA
cg09415485	0.059022	0.237843	-0.178821	0.00962429	16	CDH13	Body	chr16:82660651-82661813	TRUE
cg26966128	0.108466	0.178582	-0.0701156	0.00962441	3	BFSP2	Body		NA
cg15139482	0.0994161	0.0794726	0.0199434	0.00962597	1	C1orf103;C1orf103;C1orf103;C1orf103	1stExon;5'UTR;5'UTR;1stExon	chr1:111505881-111507007	NA
cg01015739	0.163158	0.341264	-0.178106	0.00962947	3	ABI3BP	Body		NA
cg03591396	0.365618	0.551789	-0.186171	0.00964215	8	LYN;LYN	5'UTR;5'UTR		TRUE
cg18921156	0.187006	0.300374	-0.113368	0.0096462	3	NPHP3-AS1	Body		NA
cg23087531	0.0456383	0.106433	-0.0607945	0.00964951	1	PDE4B;PDE4B;PDE4B;PDE4B;PDE4B	Body;Body;Body;Body;Body		NA
cg22777433	0.0911165	0.0460428	0.0450738	0.00965538	14				NA
cg19009745	0.785489	0.884718	-0.0992293	0.0096584	2				NA
cg20478330	0.0906223	0.0609844	0.0296379	0.00969295	12			chr12:122124839-122125216	NA
cg17952474	0.212683	0.556679	-0.343997	0.00969533	21	LOC400867	Body		TRUE
cg18959453	0.0245675	0.048513	-0.0239455	0.00971146	6	HIVEP2	5'UTR		NA
cg17448954	0.929449	0.89171	0.0377385	0.00972564	21	NCAM2	Body		NA
cg17755468	0.486947	0.668984	-0.182037	0.00973139	3				NA
cg00404999	0.401789	0.430368	-0.0285787	0.00973199	10	BAG3	Body		NA
cg19309928	0.755285	0.850303	-0.0950175	0.00973931	11				NA
cg17660041	0.732329	0.785969	-0.0536405	0.00974339	17	OR3A3	TSS1500		NA
cg23843797	0.249979	0.226936	0.0230428	0.00975266	16	CCNF	TSS200	chr16:2478686-2479968	NA
cg24244452	0.85559	0.886577	-0.0309873	0.00975298	4	GAB1;GAB1	Body;Body		NA
cg01749904	0.10631	0.148481	-0.0421706	0.00975551	16	DPEP1;DPEP1;DPEP1	5'UTR;1stExon;5'UTR		NA
cg14775659	0.301079	0.384031	-0.0829514	0.00977472	6				NA
cg08165361	0.384698	0.71611	-0.331412	0.00977585	8	KIAA0146	Body		TRUE
cg27631593	0.43576	0.376329	0.0594306	0.00979752	1	SPRR2E	3'UTR		NA
cg16071403	0.302706	0.405657	-0.102952	0.00980025	6	ERMARD;ERMARD;ERMARD;ERMARD	Body;Body;Body;Body		NA
cg24916358	0.813599	0.885134	-0.0715353	0.00980346	10	FAM53B	Body		TRUE
cg14401042	0.791092	0.764785	0.0263068	0.00981976	6				NA
cg09836616	0.0696633	0.309655	-0.239992	0.00982182	17	SPECC1;SPECC1;SPECC1;SPECC1;SPECC1;SPECC1	Body;Body;Body;Body;Body;Body	chr17:20059028-20060060	NA
cg16845126	0.400758	0.519837	-0.119079	0.00982716	2	RAMP1	Body		TRUE
cg15228889	0.239266	0.380635	-0.141369	0.00983854	7	EZH2;EZH2;EZH2;EZH2;EZH2	5'UTR;5'UTR;5'UTR;5'UTR;5'UTR		NA
cg17634008	0.699781	0.893928	-0.194147	0.00984084	6				TRUE
cg21836625	0.946544	0.96685	-0.0203062	0.00984395	11	FNBP4	Body		NA
cg05649077	0.0199738	0.0437029	-0.0237291	0.00985872	3			chr3:195269553-195270363	NA
cg03107817	0.573055	0.526272	0.0467835	0.00986232	6	EXOC2	5'UTR	chr6:692464-693348	NA
cg19493444	0.0235289	0.0590053	-0.0354765	0.00988397	13	ITGBL1;ITGBL1;ITGBL1;ITGBL1	5'UTR;Body;Body;Body		NA
cg12489592	0.401949	0.591331	-0.189382	0.00989528	6				NA
cg17577085	0.718412	0.87649	-0.158078	0.00989701	17	ACACA;C17orf78;ACACA	5'UTR;Body;Body		NA
cg02396914	0.216951	0.309202	-0.0922514	0.00989802	8	TAF2	3'UTR		NA
cg08186928	0.110297	0.187547	-0.07725	0.0099006	9	EXOSC2;EXOSC2;EXOSC2;EXOSC2	Body;Body;Body;Body		NA
cg02838089	0.852389	0.882274	-0.0298843	0.00990375	20			chr20:42285961-42286535	NA
cg11463292	0.195058	0.4496	-0.254543	0.00990453	8	SULF1;SULF1	5'UTR;5'UTR		NA
cg24021808	0.116151	0.350516	-0.234365	0.00990568	13				NA
cg13643250	0.952566	0.923028	0.029538	0.00993621	11	AAMDC	Body		NA
cg15878708	0.667098	0.723405	-0.0563067	0.00993672	8	SDC2	Body		NA
cg20922407	0.0388693	0.160121	-0.121252	0.00993844	2	DOCK10;DOCK10	Body;Body		NA
cg00563584	0.949053	0.924992	0.024061	0.0099562	10	RRP12;RRP12;RRP12	Body;Body;Body		NA
cg01960184	0.900611	0.952092	-0.0514806	0.00997008	6				NA
cg15595122	0.347522	0.53444	-0.186918	0.00997394	5				NA
cg26475330	0.652261	0.681119	-0.0288582	0.00997639	17	ANKFN1	Body		TRUE
cg23997402	0.736713	0.680532	0.0561811	0.00997716	19	LPHN1;LPHN1	Body;Body	chr19:14273429-14274173	NA
cg19647438	0.224418	0.477145	-0.252727	0.00999598	11	SYTL2;SYTL2	5'UTR;5'UTR		NA
cg16149247	0.464209	0.520202	-0.0559929	0.00999921	1				NA
